# Supplementary material for: Risk factors of the post-reperfusion syndrome during orthotopic liver transplantation: a clinical observational study
Source: BMC Anesthesiol. 2022 Apr 2;22:89. doi: 10.1186/s12871-022-01635-3 (PMC8976299; doi:10.1186/s12871-022-01635-3)
Supplement: Supplementary file 1 — Additional file 1. [file 12871_2022_1635_MOESM1_ESM.csv]

id	age_p	age_p1	sex_p	wieght_p	height_p	blood_g_p	child_class_p	meld_score	child_score	liver_dz_p	cause_death_p	age_d	sex_d	eghamet_ICU_d	hx_IHD_d	Na_d	K_d	Cr_d	Bun_d	AST_d	ALT_d	ALP_d	INR_d	PT_d	PTT_d	Albumin_d	Bilirubin_d	liver_d	Macro_d	Micro_d	Necros_d	time_op	time_eske_sard	time_eske_garm	teknik	fibrinigen_before	fibrinigen_after	albumin_before	albumin_after	kristal_gel_before	kristal_serom_bofore	kristal_gel_after	kristal_serom_after	plaket_before	plaket_after	PC_before	PC_after	FFP_before	FFP_after
7	25	2	1	80	176	1	3	31	10	3	1	18	1	8	1	152	4.1	1.6	52	140	353	194	1.3	14	31	2.4	.8	1250	15	0	0	270	600	35	2	0	1	20	10	0	2000	0	2500	0	0	2	2	5	0
1018	34	2	2	80	165	1	3	27	12	3	1	54	1	8	0	151	3.7	1.2	16	34	21	214	1.3	13	35	3	1	1500	5	5	0	180	450	35	1	0	2	20	10	0	2000	0	1500	0	2	0	1	0	5
1172	66	4	1	70	170	2	3	42	14	3	1	76	1	1	0	140	3.8	1.4	28	34	28	122	1.35	16	30	3.5	3.5	1200	0	0	0	210	180	20	2	0	1	10	10	0	1500	0	1000	0	2	2	2	5	0
693	19	1	2	50	155	1	3	36	10	3	3	11	1	7	0	131	3.7	.3	16	30	15	211	1.5	16.3	37	3.3	1.6	850	5	0	0	270	360	30	2	0	0	30	20	0	1000	0	1500	0	0	0	0	0	0
786	26	2	1	70	175	2	3	38	10	3	3	61	2	4	0	149	3.8	1	22	22	16	156	1.8	18	65	3.2	.5	1200	0	0	0	240	420	35	2	0	0	30	20	0	2500	0	2000	0	0	1	2	5	0
360	28	2	2	60	160	1	2	33	13	3	4	7	1	10	0	146	4.4	2.1	65	38	30	864	1.2	11	30	2.5	.78	850	0	0	0	210	510	27	2	0	0	20	10	0	2000	0	2000	0	0	0	1	0	0
1020	21	2	1	75	180	4	3	35	13	3	3	55	1	6	0	168	3.3	1.5	31	39	64	220	1.7	18.4	46	3	1	2140	0	20	0	280	450	25	2	0	0	20	10	0	2000	0	2000	0	0	1	3	0	0
801	31	2	1	70	180	4	3	40	13	3	1	35	1	5	0	142	4.2	.6	13	110	194	157	1.2	14	32	3	.5	1700	0	30	0	240	480	35	2	0	0	40	20	0	2000	0	2000	0	0	0	0	5	0
949	39	2	2	90	160	3	3	30	14	3	1	19	1	7	0	142	4.5	.8	14	145	25	170	1.5	15	45	3.5	1.3	1370	0	0	0	270	540	35	1	0	2	10	10	0	3000	0	2000	0	0	5	5	0	5
1169	56	3	2	60	160	4	3	46	12	3	1	62	1	5	0	172	3.1	.9	47	34	24	186	1.4	17	67.5	3	.8	1850	0	0	0	210	540	30	2	0	0	20	10	0	2000	0	1000	0	0	1	2	0	0
822	28	2	1	70	178	2	3	35	12	3	1	24	1	3	0	138	3	1	15	150	31	91	2	20	33	2.9	1.3	1580	10	0	0	240	90	45	1	0	0	40	20	0	2000	0	2000	0	0	0	2	0	0
288	33	2	2	70	159	4	3	34	15	3	6	20	1	5	0	145	3.7	.7	10	38	144	170	1.3	14	25	2.9	1	1380	5	0	0	240	420	30	1	0	0	20	10	0	2000	0	2000	0	0	2	1	5	0
707	40	2	2	70	165	3	3	40	14	3	3	46	1	4	0	160	3.1	1.6	34	32	21	25	1.4	16	32	4	.9	1260	45	0	0	270	420	45	2	0	0	30	20	0	2000	0	1000	0	2	0	1	0	2
776	22	2	1	75	180	4	3	41	11	3	3	54	2	2	0	145	3.6	1.9	30	40	27	135	1.1	13	35	3	.4	1100	5	0	0	180	360	60	1	0	0	20	10	0	1000	0	500	0	5	2	3	0	5
824	45	3	1	74	175	2	3	30	11	3	3	47	2	2	0	148	3.4	.8	18	16	13	97	1.5	16	30	3	.4	1350	0	0	0	210	360	35	1	0	0	20	20	0	2000	0	1500	0	0	0	0	0	4
1184	47	3	1	100	176	1	3	25	11	3	2	40	1	3	1	150	4.2	2	60	171	204	111	1.3	15.5	27	2.7	2.7	1100	5	0	0	330	150	35	1	0	2	20	10	0	2000	0	2000	0	2	5	5	0	3
189	29	2	2	60	165	1	3	40	12	3	1	13	1	2	0	140	3.5	.7	15	371	145	612	2.2	20	32	2.5	.6	900	0	0	0	270	630	35	2	0	2	20	10	0	2000	0	2000	0	3	3	3	5	0
1078	52	3	2	70	155	2	2	17	8	3	6	53	1	10	0	166	3.3	2.7	50	61	86	504	1.8	19	53	2.7	5.5	1535	10	0	0	210	450	35	2	0	0	20	10	0	2000	0	2000	0	0	0	2	0	0
53	25	2	2	55	165		2	20	7	3	4	32	1	9	0	179	3.1	1.3	23	48	40	177	1	13	3	2.5	.4	1000	0	0	0	210	480	25	2	0	0	5	5	0	1500	0	1000	0	0	0	2	0	3
167	56	3	1	72	170	4	3	33	13	3	3	55	2	7	0	132	3.9	2	26	43	37	262	1.3	14	30	2.5	1.1	1500	30	0	0	240	390	40	2	0	2	10	10	0	2000	0	2000	0	0	1	2	5	0
338	35	2	1	90	185	4	3	50	11	3	1	50	2	2	0	148	4.2	1.8	10	103	42	144	2.1	19.7	33	2.8	.6	1060	10	0	0	270	420	35	2	0	0	10	10	0	2000	0	2000	0	0	0	2	4	0
845	52	3	1	85	180	1	3	46	13	3	3	65	2	2	0	154	4.5	3.1	60	124	100	157	1.1	14	30	3.5	1.1	1300	35	0	15	300	520	40	2	0	0	20	10	0	1500	0	1000	3	0	2	5	5	0
1065	34	2	2	70	160	2	3	39	15	3	3	45	2	3	0	150	3.7	1.1	13	38	10	110	1.3	15	32	3.4	.5	1140	0	0	0	180	480	30	2	0	3	20	10	0	2000	0	2000	0	0	2	3	5	0
1230	42	3	2	54	158	4	3	30	11	3	3	40	1	5	0	142	3.8	6	150	62	24	411	1.1	13	30	2.9	.4	1630	10	0	5	240	600	35	2	0	0	10	10	0	2000	0	1500	0	0	0	1	0	0
238	27	2	1	58	170	2	2	27	9	3	1	40	1	4	0	144	4.5	1.5	30	68	32	123	1.3	14	35	2.5	.3	800	0	0	0	210	570	30	2	0	0	20	10	0	2000	0	1000	0	0	0	2	5	0
619	25	2	2	55	160	1	3	30	13	3	1	52	1	2	0	152	5.7	2.1	29	46	52	252	1.26	14.9	32.1	3.6	2.1	1400	40	0	0	270	90	30	2	0	2	30	20	0	2000	0	1500	0	4	1	3	0	4
777	26	2	2	65	160	4	2	38	8	3	1	49	1	4	0	153	3.8	1.3	36	58	26	153	1.5	16	56	2.7	.4	1200	40	0	0	180	300	25	2	0	0	30	20	0	2000	0	1000	0	2	0	3	0	3
1173	49	3	1	75	170	2	3	44	14	3	3	71	2	2	0	132	3.4	.9	9	23	10	166	1.2	15	30	2.1	.6	1200	0	0	0	225	150	20	2	0	0	10	10	0	2000	0	2000	0	2	0	1	0	0
1241	25	2	2	60	165	1	3	31	13	3	1	16	1	2	0	162	5	1.6	18	213	184	315	1.1	15	43	4	.9	1200	0	0	0	210	540	35	2	0	0	20	10	0	2000	0	1000	0	0	0	2	3	0
232	34	2	2	75	165	1	3	35	13	3	6	25	1	2	1	155	4	2	50	407	290	141	1.1	14	38	3	1	1660	5	0	0	330	420	55	1	0	0	5	5	1500	500	1000	500	0	0	2	3	5	0
283	21	2	1	87	190	4	3	31	10	3	1	21	1	1	0	152	4	.7	10	101	153	157	1.5	20	35	2.7	1.7	1100	5	0	0	240	120	25	2	0	0	20	20	0	2000	0	2000	0	0	1	0	0	0
249	33	2	1	70	180	2	3	33	12	3	3	65	1	4	0	137	5.1	3.5	150	121	115	213	1.2	14.7	36	3	.8	1250	20	0	0	240	330	30	2	0	2	20	10	0	2000	0	2000	0	0	0	1	5	0
352	44	3	2	48	165	4	2	20	8	3	2	17	2	6	1	156	3.5	1.3	95	96	362		1.4	18.5	25	4.7	.8	1350	40	0	0	210	510	33	2	0	0	10	10	0	2000	0	1000	0	0	0	1	0	0
380	19	1	2	70	160	2	2	32	11	3	1	38	1	3	0	143	5	.7	7	22	28	240	1.5	14	30	3.9	.4	1150	10	15	0	210	480	30	2	0	0	20	10	0	2000	0	2000	0	0	0	2	5	0
819	34	2	2	80	158	4	2	39	9	3	1	45	1	2	0	150	3	1.4	13	40	21	260	1.4	17	36	4	.2	900	10	15	0	240	360	37	2	0	0	40	40	0	2000	0	2000	0	0	0	2	5	0
233	58	3	1	70	175	1	3	39	12	3	1	65	1	1	0	150	4	1.2	21	60	28	170	1.3	12	26	3	.9	1100	10	0	0	360	540	40	1	0	0	20	20	1000	1500	1000	1000	0	0	5	8	5	5
516	49	3	1	68	174	4	3	28	11	3	3	40	2	3	0	147	4.5	2.5	15	119	186	195	2.3	20	36	3.5	1	1000	0	0	20	270	330	40	2	0	0	20	20	0	1500	0	1000	0	0	2	3	2	0
529	15	1	1	71	175	4	2	28	9	3	1	34	1	8	0	140	3.9	.8	22	29	24	207	1.6	16	36	2.5	.3	1350	0	0	0	300	360	40	2	0	0	40	20	0	2000	0	1000	0	0	0	1	0	0
535	57	3	1	85	180	4	2	21	7	3	3	50	1	4	0	150	3.6	1.3	22	28	14	79	1	12	35	3.7	.1	1170	10	0	0	210	660	27	2	0	0	40	20	0	2000	0	1500	0	0	0	0	0	0
914	30	2	2	70	160	4	3	31	10	3	1	11	2	2	0	144	4.3	1.3	17	104	45	686	2.1	22	49	4.2	.5	830	0	0	0	260	240	35	2	0	0	20	20	0	2000	0	1000	0	0	0	0	0	0
1024	15	1	1	60	165	1	3	36	13	3	6	17	2	3	0	157	2.7	.9	16	45	40	310	1.7	17	28	3.5	.3	1100	0	25	0	180	390	30	2	0	0	5	5	500	500	500	500	0	0	0	1	0	0
1101	18	1	2	60	160	4	3	45	11	3	3	55	1	4	0	142	3.6	1.2	20	25	18	160	1.1	13.2	28	3.7	.9	1400	10	0	0	180	480	25	2	0	0	20	10	0	2000	0	1000	0	0	0	0	0	0
291	31	2	1	75	170	3	3	36	13	3	1	54	1	4	0	144	3.8	2.3	23	40	47	187	1.3	18	29	3.4	.8	1135	10	60	0	270	420	50	1	0	0	10	10	0	2500	0	2000	0	0	0	5	5	0
643	50	3	2	70	170	1	3	33	14	3	3	33	2	2	1	141	2.4	.6	25	30	60	117	2.4	22	29	2.7	.8	1150	5	0	0	240	450	38	2	0	0	60	20	0	2000	0	2000	0	0	0	2	0	0
984	24	2	2	60	165	4	3	29	11	3	5	64	1	18	1	139	4.8	1.2	14	166	115	250	1.2	14.5	27	3.9	.7	1200	0	0	0	270	660	30	2	0	0	20	10	1500	500	1000	500	0	0	0	2	3	2
1098	65	4	1	65	170	2	3	28	13	3	2	35	1	2	1	146	3.5	1	13	41	109	212	1.1	14	38	4.2	.6	1200	0	0	0	270	120	40	1	0	0	20	20	0	2000	0	2000	0	0	0	0	0	0
210	34	2	2	70	170	2	3	25	10	3	1	28	1	4	1	141	4.5	3.2	49	96	37	190	1.7	19.5	35	2.5	.5	1200	0	0	0	210	390	40	1	0	0	20	10	0	2000	0	1000	0	0	1	2	0	0
32	20	1	1	75	170	3	2	35	9	3	3	60	1	2	0	148	4.2	1.3	18	183	93	240	1.3	16	35	3.6	1	1247	0	0	0	330	420	50	2	0	0	20	10	0	2000	0	1000	0	0	2	2	5	5
962	23	2	2	73	175	4	3	35	10	3	1	16	1	4	1	140	3.8	1.7	25	124	177	197	1.5	19	33	2.6	.4	1280	0	0	0	180	480	20	2	0	0	20	10	0	2000	0	1000	0	0	0	0	0	0
193	24	2	2	65	173	2	3	28	10	3	1	28	1	12	0	137	4.7	.7	17	15	31	335	1.1	14	27	2.9	.4	900	5	0	0	280	720	28	2	0	0	5	5	0	1500	0	1000	0	0	1	0	0	0
433	66	4	2	101	165	1	3	25	11	2	1	58	2	1	0	148	4.3	1.3	25	32	32	356	1.5	20.4	35	2.9	2.4	900	5	0	0	210	210	30	2	0	0	20	10	0	2000	0	1000	0	0	0	3	5	0
96	37	2	2	75	160	4	1	13	6	7	1	34	2	10	0	165	4.4	1.3	14	69	89	239	1.42	17	39	3	1.1	1200	0	0	0	210	420	25	2	0	0	5	5	1500	500	500	500	0	0	0	3	0	0
28	63	4	1	80	175	4	3	32	11	13	7	58	1	12	0	145	3.5	1.12	15	34	14	208	1	13.3	30	3	1	1630	0	0	0	270	540	28	2	0	2	20	20	0	2000	0	2000	0	0	0	5	5	0
60	47	3	2	61	158	4	3	39	12	11	1	56	1	3	0	156	3.5	1.2	24	64	29	146	1.2	15	32	3.2	.5	1200	20	0	0	330	240	25	2	0	0	30	20	0	2500	0	1500	0	0	2	2	0	0
676	41	3	1	75	175	4	3	38	11	10	1	15	2	8	1	146	5.1	.8	7	55	23	182	1.36	15.6	30.4	2.9	.9	1060	0	0	0	240	120	25	1	0	0	50	20	0	3000	0	2000	0	0	1	3	0	0
174	50	3	1	60	150	2	2	18	9	9	3	50	1	1	0	154	4.8	3.1	35	30	23	136	1.5	17	30	5	.9	1200	30	0	0	270	150	40	1	0	0	10	10	1500	500	1500	500	0	0	0	3	0	0
665	35	2	2	60	165	3	3	23	10	6	3	46	2	5	0	158	3.7	5	53	32	6	173	2.1	19	34	2.2	.5	1160	0	0	0	240	390	40	1	0	0	60	20	0	2000	0	1500	0	0	0	1	0	0
1232	45	3	2	51	160	1	2	15	8	7	1	51	1	5	1	170	4	1.3	16	27	21	137	1.3	15	27	3	1	1450	0	0	0	270	480	40	1	0	0	20	10	0	2000	0	2000	0	0	0	2	0	0
917	31	2	2	65	160	4	3	36	13	9	1	43	1	7	1	143	4.5	3	33	33	110	500	1.8	17	30	3.2	.4	1500	0	0	0	260	420	40	1	0	0	40	30	0	3000	0	2500	0	0	1	2	4	0
2	59	3	2	66	160	4	3	27	12	13	3	69	2	3	0	151	3.8	2.1	40	15	19	138	1.24	14.1	30	3.2	.2	1220	10	0	0	270	480	40	2	0	0	20	20	0	3000	0	2000	0	0	0	1	3	0
1127	53	3	1	95	172	4	3	18	10	2	1	52	2	4	0	159	3.6	1.7	69	11	154	254	1.32	16.1	34	2.4	.7	1100	15	0	0	230	420	40	2	0	0	10	10	0	2000	0	2000	0	0	0	2	0	0
650	52	3	2	85	165	1	3	27	14	9	3	54	1	6	0	162	4.1	1	23	40	43	162	1.5	15	25	2.5	.2	1590	20	0	0	300	480	35	2	0	0	20	20	0	2000	0	2000	0	0	2	3	0	4
979	48	3	1	85	172	4	3	23	11	9	1	59	1	3	0	155	3.5	1.6	23	32	35	153	1.15	14	28	2.5	.6	1200	0	0	0	270	210	50	2	0	0	20	20	0	2000	0	2000	0	0	0	2	0	0
1242	53	3	1	68	173	1	2	26	8	6	3	55	1	3	0	155	3.4	1.5	34	75	85	780	1.7	15	31	3.9	1.5	1560	20	0	0	210	420	45	2	0	0	20	30	0	2000	0	2500	0	0	0	3	5	0
146	51	3	1	90	178	1	2	17	9	9	3	60	1	4	0	148	3.3	1.3	28	23	23	109	1	13	33	2.8	1	1200	5	0	0	240	480	40	1	0	0	20	20	0	2000	0	2000	0	0	0	3	0	0
959	59	3	1	55	180	3	3	28	10	13	1	23	1	9	0	127	3	.8	27	35	30	117	1.5	14	37	2.8	1.9	1340	10	0	0	130	420	25	2	0	0	10	10	0	1000	0	1000	0	0	0	0	0	0
893	62	4	1	75	175	2	2	19	8	9	3	54	2	15	0	155	3.1	1	24	80	50	710	1.9	18.7	52	2.9	1.3	1200	5	0	0	300	450	35	2	0	0	30	20	0	3000	0	2000	0	0	2	2	0	0
1029	58	3	1	60	165	2	2	21	9	9	3	48	2	5	0	170	3	1.2	25	55	90	201	1.75	18	34	3.5	.3	1050	5	5	0	210	360	36	2	0	1	20	10	0	2500	0	2000	0	0	0	3	3	0
331	25	2	2	55	168	2	3	15	10	10	1	25	1	8	0	126	3.7	.5	31	61	57	227	1.17	16	37	3	.7	1150	0	0	0	210	500	40	1	0	0	10	10	1000	1000	1000	1000	0	0	0	3	0	0
1002	64	4	1	88	175	4	3	21	10	2	1	56	1	2	1	137	7.3	2.1	30	117	31	122	1.5	16.5	38	3.5	2.1	1000	10	0	0	270	90	45	2	0	0	20	20	0	2000	0	2000	0	0	0	1	0	0
805	53	3	2	55	150	2	3	40	14	6	1	56	2	4	0	150	4.6	.7	8	14	17	120	1.5	18	35	3	.6	1100	0	0	0	270	420	40	2	0	1	30	20	0	2000	0	1500	0	5	2	4	5	0
538	49	3	1	67	170	4	3	26	11	2	1	39	1	2	0	145	3.6	1.4	20	48	20	295	1	12	30	4.5	.8	1200	10	0	0	240	680	40	2	0	0	20	10	0	2000	0	1000	0	0	0	2	0	0
815	36	2	2	65	165	4	3	37	13	2	3	67	2	3	0	154	3.4	1.4	17	41	22	194	1.3	15	30	3.5	2.4	995	10	0	0	240	600	25	2	0	0	40	20	0	2000	0	1000	0	0	2	3	5	0
1115	51	3	1	95	185	2	3	24	11	7	3	50	2	20	0	150	4	1.1	22	322	685	726	2.3	20	63	3.2	1.1	1800	5	0	0	320	600	45	2	0	0	20	10	0	3000	0	2000	0	0	0	0	0	0
862	51	3	1	60	166	3	2	26	9	9	1	54	1	6	0	142	4.2	1.7	44	106	40	196	1.2	13.5	30	3	.8	1540	20	30	0	210	360	25	2	0	0	10	10	0	2000	0	1000	0	0	0	1	5	0
990	46	3	1	105	190	1	2	25	9	9	1	36	1	17	1	146	4.3	1.4	40	137	250	293	1	14	42	3	1.4	2000	0	0	0	240	550	40	2	0	0	20	20	0	2000	0	2000	0	0	0	0	0	0
525	65	4	1	80	175	4	3	48	11	13	1	30	1	6	0	133	3.5	.5	15	10	51	438	1.1	14.5	48	3.2	.5	1300	5	0	0	270	570	50	2	0	0	20	20	0	1500	0	2500	3	3	8	7	5	5
670	59	3	2	85	165	4	3	43	13	13	3	51	1	7	0	162	5	1.2	51	47	78	154	1.58	16.5	29	2.9	.5	1600	0	0	0	210	600	30	2	0	0	60	40	0	1000	0	500	0	4	2	4	0	4
795	31	2	1	90	188	2	3	33	14	16	1	28	1	4	1	160	3.3	2.3	48	91	119	147	1.9	12	28	3.4	1	1350	15	30	0	300	450	35	2	0	0	40	30	0	3000	0	2000	0	0	0	1	0	0
861	64	4	1	96	180	1	3	29	11	2	3	56	1	2	0	149	4.1	1.4	17	31	25	266	1.1	13.6	31	5.1	1.3	1050	40	40	0	300	120	45	2	0	0	20	20	0	2500	0	2000	0	0	2	3	6	0
1052	55	3	1	110	186	3	3	22	12	2	6	24	2	3	1	144	3.2	2.2	31	60	116	128	2	19.3	54	3.6	1.2	1220	0	0	0	360	540	45	2	0	0	20	20	0	2500	0	2000	0	0	0	1	0	0
359	39	2	1	56	170	1	3	29	11	6	3	35	1	2	0	151	3.2	1.1	18	26	23	256	1	13	30	4.6	.26	1400	0	0	0	360	210	35	2	0	2	20	20	0	2500	0	2000	2	0	5	2	5	0
440	38	2	1	75	167	4	3	21	12	6	1	29	1	2	1	152	3.7	2.5	24	210	185	160	1.7	20	40	2.9	.8	1000	0	0	0	180	140	25	2	0	0	10	10	1500	500	1000	500	0	0	1	4	0	0
600	57	3	1	60	160	4	3	35	13	9	3	42	1	3	0	148	5.4	2.1	35	98	33	430	1.86	18.7	36.5	4.2	.3	1700	10	20	0	300	180	50	1	0	2	40	40	0	2500	0	2000	3	2	4	3	5	0
1013	54	3	1	70	165	1	2	22	9	9	4	52	2	2	0	163	3.8	.9	14	10	20	210	1.37	16	30	2.3	.6	950	0	0	0	180	600	25	2	0	0	20	10	0	3000	0	2000	0	0	0	0	0	0
724	26	2	2	50	150	2	3	18	10	10	2	5	2	5	0	147	4.1	.5	8	38	28	211	1.1	14	25	6	.4	500	0	0	0	240	60	45	1	0	0	60	20	0	1000	0	1500	0	0	0	2	0	0
932	31	2	2	50	158	3	3	23	11	10	4	6	1	8	1	142	4.2	.8	28	24	13	588	1	13	32	3	.4	800	0	0	0	210	750	30	1	0	0	30	30	0	2000	0	1500	0	0	2	3	0	0
49	46	3	1	55	165	1	3	13	10	13	4	33	2	30	0	136	3.8	7	90	45	22	170	1.4	15	37	2.5	1	1400	0	0	0	270	480	30	1	0	0	20	10	0	2000	0	1500	0	0	1	3	4	0
1193	60	3	2	80	170	1	2	21	9	13	3	66	1	6	0	157	4.2	1.6	34	22	26	168	1	12.1	37	4.2	.9	1200	25	30	0	270	540	35	2	0	0	20	10	0	2000	0	2000	0	0	0	1	0	0
1147	65	4	1	100	175	4	2	22	9	5	3	76	1	2	0	151	4.2	2.9	36	120	140	280	1.6	18	30	3.8	.7	1140	40	0	0	210	60	30	2	0	0	20	10	0	2000	0	2000	0	0	0	0	0	0
448	56	3	1	53	155	4	3	19	10	9	1	65	1	3	0	145	3.5	1.3	20	200	160	203	1.5	18	37	3.2	1	1200	10	0	0	270	120	40	2	0	0	20	10	0	2000	0	1500	0	0	0	3	5	0
858	55	3	1	54	165	4	3	25	11	9	1	23	1	4	0	152	3.9	1.1	14	182	190	148	1.28	15	37	3	1.8	1050	15	70	0	240	120	30	2	0	0	20	20	0	2000	0	1500	0	0	0	2	5	0
36	38	2	1	80	170	2	3	29	12	14	7	40	2	5	0	134	3.5	1	20	122	220	275	1.5	17	26.6	3	.5	1380	35	0	0	360	680	40	2	0	0	20	10	0	2500	0	2000	0	0	0	0	0	0
1204	31	2	1	64	170	1	2	9	9	10	1	19	1	1	1	141	6.8	2	196	104	52	120	1.6	18		3.8	.6	900	0	0	0	270	180	35	1	0	0	30	30	0	2000	0	2000	0	0	0	1	0	0
310	57	3	1	60	160	2	3	23	11	1	1	57	2	7	0	148	3.5	.6	19	57	86	169	1.2	13	28	2.1	.9	1500	5	0	0	240	540	35	2	0	1	20	20	0	2000	0	2000	0	0	0	5	5	5
519	56	3	1	95	175	2	3	26	12	13	3	52	2	4	0	141	3.1	1.1	18	47	107	156	1.5	17	32	4.7	.8	980	0	0	0	270	600	35	1	0	0	80	40	0	2000	0	2000	0	8	5	5	5	5
514	38	2	2	75	165	2	3	51	13	16	1	40	1	2	0	162	5	1.4	25	174	319	144	1.5	16	32	3.5	.7	1100	0	0	0	240	510	35	2	0	0	10	10	0	1000	0	1000	0	0	2	1	0	0
394	52	3	2	55	157	4	3	20	10	11	6	60	1	3	0	137	4.3	1.1	9	76	65	216	1.3	17	36	2.7	.4	1200	10	0	0	330	160	40	2	0	2	20	10	1500	500	500	500	0	0	3	4	5	5
412	31	2	2	63	150	1	2	29	13	7	1	41	2	4	1	147	2.7	.6	16	17	16	228	1.1	14	37	3.6	.5	950	0	15	0	290	620	30	2	0	0	20	10	0	2000	0	2000	0	0	1	3	5	0
904	20	1	2	70	158	4	3	25	11	7	3	48	1	2	0	147	3.9	1.1	12	60	29	289	2	19	50	3	.6	1350	0	10	0	210	450	28	2	0	0	20	20	0	2000	0	2000	0	0	0	0	0	0
1114	56	3	2	65	160	4	3	23	11	11	1	55	1	2	0	141	3.5	2.3	50	90	33	216	1.3	15.6	36	3	.8	1350	5	0	0	270	150	45	1	0	2	20	10	0	3000	0	2000	0	0	4	4	0	5
1257	42	3	2	70	162	4	3	30	13	7	3	39	1	1	1	147	3.6	1.9	44	43	43	188	1.2	13.6	35	3	.9	2000	25	0	0	240	540	35	2	0	0	5	5	1000	500	1000	500	0	0	1	3	0	0
12	50	3	2	63	172	1	3	25	10	9	3	50	2	2	0	142	3.8	1.1	19	51	25	185	1.16	14.2	31	2.9	.6	1360	50	0	0	270	120	50	2	0	0	20	20	0	2000	0	2000	0	0	0	2	0	0
110	59	3	1	55	165	4	2	16	9	9	3	64	2	3	0	151	3.5	1.3	24	167	96	176	1.4	15	34	4.2	.8	890	10	0	0	210	180	30	2	0	0	20	20	0	2000	0	2000	0	0	0	1	0	0
118	61	4	1	60	170	4	3	27	11	9	4	40	2	3	1	143	3.5	.5	18	64	184	175	1.4	16	32	4	.4	1200	20	0	0	330	300	50	1	0	0	40	20	0	3000	0	2000	0	3	2	4	5	0
363	62	4	1	67	165	4	3	28	12	9	3	67	2	3	0	148	6.8	1.8	33	84	58	144	1.1	13	30	3	.2	900	15	25	0	300	540	30	2	0	0	20	10	0	2000	0	2000	0	0	0	4	5	0
721	48	3	2	57	144	1	3	40	12	9	1	46	2	4	0	156	4	1.2	10	52	42	149	1.3	15	34	3.2	.4	1360	0	0	0	270	450	30	1	0	3	20	20	0	1000	0	1000	0	4	0	4	0	3
947	23	2	1	60	170	4	3	29	13	9	1	18	1	4	0	151	4	1.1	17	52	21		1.49	16.8	28	3.2	1.2	1300	3	5	0	210	540	45	1	0	0	20	20	0	2000	0	2000	0	0	0	3	5	0
3	59	3	1	78	170	3	2	22	7	13	1	19	1	2	0	161	3.8	1.6	81	272	268	239	3.6	35	51	3	.4	880	5	0	0	270	540	40	1	0	0	20	10	0	2000	0	2000	0	0	0	3	5	0
317	46	3	1	80	175	2	3	33	13	13	1	34	1	3	0	149	2.8	1.8	18	95	40	97	1.2	14.1	31	2.8	1.7	800	5	0	0	270	450	26	2	0	0	20	10	0	2000	0	2000	0	0	0	2	5	0
963	57	3	1	55	170	2	3	23	11	13	1	15	2	2	1	148	4.7	2.2	46	173	81	97	2.1	23.1	36.8	3	1.38	950	0	0	0	240	600	40	2	0	0	30	20	0	2000	0	2000	0	0	0	1	0	5
748	59	3	1	80	170	2	3	27	11	2	3	66	2	2	0	138	3.2	1.3	22	68	18	175	2.6	23	33	2.8	1	940	0	10	0	270	450	35	2	0	0	20	10	0	2000	0	1000	0	0	0	1	0	3
807	58	3	1	87	165	2	3	29	12	2	4	63	2	2	0	151	4.5	1.1	20	43	66	353	1.7	17	47	2.5	.8	1120	0	0	0	320	420	28	2	0	0	20	30	0	2000	0	2500	0	0	0	3	0	0
925	59	3	1	95	174	4	3	23	10	2	3	64	2	6	0	136	3.2	1.6	35	32	25	162	1	13		3	1	1250	20	0	0	270	560	30	2	0	0	40	20	0	2000	0	2000	0	0	0	2	0	0
13	15	1	1	78	170	4	3	40	13	7	4	41	1	19	1	147	4.6	2.26	62	34	18	213	1.01	13.1	46	2.1	.5	1600	0	0	0	270	720	35	2	0	1	30	20	0	2000	0	2000	0	0	0	0	0	0
64	26	2	1	50	155	2	2	21	9	6	1	30	1	6	0	150	4.5	1	19	67	79	127	1	13	34	3.5	.9	2000	25	20	0	390	430	76	1	0	0	20	10	0	2500	0	2000	0	0	2	2	0	2
268	60	3	1	61	170	2	2	12	9	11	1	45	1	2	0	150	4.5	1.5	15	85	45	329	1.6	20	37	3.2	1.2	950	5	0	0	390	600	40	2	0	0	20	20	0	2000	0	2000	0	0	0	2	0	0
393	35	2	1	85	188	4	1	15	6	7	1	20	1	3	0	175	3.9	.9	14	11	28	466	1.37	17	35	3.9	.2	1800	15	30	0	240	600	35	2	0	0	5	5	1500	500	1000	500	0	0	0	2	0	0
570	16	1	2	35	152	4	3	38	12	4	4	4	2	37	1	146	3.6	1.2	50	25	13	298	1.3	15	52	3	.5	600	0	0	0	330	300	40	1	0	0	20	20	0	1000	0	1000	0	0	2	2	0	1
755	48	3	1	80	175	2	3	29	13	6	1	22	1	4	1	148	3.1	.9	21	45	43	173	1.3	14	27	2.7	1.6	1200	0	0	0	300	360	45	1	0	0	60	20	0	2500	0	2000	0	0	0	1	0	0
1248	48	3	2	52	155	1	3	33	15	7	2	33	1	4	1	147	3.8	4.5	73	291	95	233	2.3	25	65	3	.6	1300	50	0	0	270	520	45	1	0	2	20	10	0	2000	0	1500	0	0	2	5	0	5
72	36	2	1	70	170	4	3	42	13	15	4	31	2	6	1	152	5	.7	17	30	28	180	1.3	15	36	3	1	1430	0	0	0	270	540	45	2	0	0	10	10	0	2000	0	1000	0	0	2	3	4	0
188	54	3	1	80	178	4	3	33	14	9	1	63	1	1	1	150	3.8	1.5	20	21	20	154	1.3	15	25	4.5	1	1100	0	0	0	240	90	25	2	0	2	20	20	0	2000	0	2500	0	2	5	5	5	0
240	60	3	2	60	160	2	3	14	10	15	1	43	1	2	0	137	3.3	1.7	55	72	72	217	1.5	13	35	2.5	.8	1200	5	0	0	210	420	30	2	0	0	20	10	0	2000	0	1500	0	0	2	3	5	0
361	43	3	1	75	175	4	3	36	12	9	3	12	1	1	0	135	3.7	.5	9	21	12	126	1.2	16	33	5.4	1.8	1000	5	0	0	210	60	30	2	0	0	20	20	0	2000	0	2000	0	0	0	3	5	0
737	54	3	2	70	154	4	3	26	13	9	3	62	1	4	0	149	3.6	1.1	17	28	13	147	1.48	16.4	32	3.9	1.1	1250	10	0	0	270	180	35	2	0	2	60	40	0	2000	0	1000	3	5	5	2	5	0
1028	54	3	2	72	155	4	2	21	9	9	1	55	1	5	0	173	2.3	.9	17	142	44	211	1.7	20	39	3	1	1000	0	0	0	270	450	45	2	0	0	20	10	0	3000	0	2500	0	0	0	0	0	0
922	30	2	2	45	155	1	3	20	12	10	4	11	2	2	1	133	3.9	.8	9	26	15	534	1.3	15	32	2.5	.8	800	0	0	0	270	420	35	1	0	0	20	20	0	2000	0	1000	0	0	1	2	0	0
1129	38	2	1	38	170	2	3	26	13	10	6	23	1	6	1	155	4.5	1.5	45	131	371	270	1.29	18	28	3	1.2	1380	0	0	0	210	480	33	1	0	0	20	20	0	3000	0	2000	0	0	0	2	0	0
1036	55	3	1	90	165	2	3	20	11	13	6	40	1	6	0	152	4.8	1.2	36	54	28	262	1.2	12	28	3.3	.5	2100	30	0	0	270	600	35	2	0	2	20	10	0	2000	0	2000	0	0	1	2	0	3
1062	64	4	1	65	170	4	3	27	10	13	1	66	2	18	1	153	4.3	1.1	11	65	44	346	1.2	14	29	2.7	.8	1600	25	0	0	180	570	30	2	0	2	20	10	0	2500	0	1500	0	5	2	3	5	0
16	43	3	1	100	180	4	3	25	10	2	4	42	2	2	1	174	2.5	1.7	57	30	57	228	1.7	17.5	45	2.7	.4	1750	5	20	0	240	420	25	2	0	0	5	5	2000	500	1500	500	0	0	2	3	0	2
89	50	3	1	80	175	2	3	22	11	2	3	50	1	15	0	160	4.5	1.2	50	46	125	2167	1.6	19	38	3.5	.6	1700	0	0	0	330	600	30	2	0	0	20	20	0	2500	0	2000	0	5	2	3	0	0
817	40	2	1	68	175	2	1	13	5	16	1	45	1	5	0	146	4.2	2.3	38	49	30	173	1.3	14	28	2.7	.7	1300	0	0	0	210	330	26	2	0	0	20	20	0	2000	0	1000	0	0	0	0	0	0
1004	39	2	1	78	165	4	3	32	12	7	3	55	1	2	1	144	3.5	2.1	25	100	87	110	1.3	15.4	29	3.2	.3	1500	0	0	0	270	180	40	2	0	1	20	20	0	2000	0	2000	0	0	0	0	0	0
1090	62	4	1	60	168	1	3	19	10	7	4	35	1	3	0	143	4.3	.9	15	58	10	348	1.3	15	30	2.6	1.2	1650	0	0	0	270	600	35	2	0	0	20	10	0	2000	0	1500	0	0	0	1	0	0
1191	64	4	2	60	158	4	3	23	10	11	3	66	1	2	0	148	3.6	1.9	21	110	40	172	1.2	15	31	3.8	2.9	1000	30	0	0	270	150	45	1	0	0	20	10	0	2000	0	1500	0	0	0	2	0	0
90	58	3	1	60	175	2	3	20	13	15	3	60	2	4	0	141	6.2	2	83	18	12	310	1.1	14	30	3.4	.8	1000	0	25	0	270	540	35	2	0	0	30	20	0	2000	0	1000	0	0	0	2	4	0
504	45	3	1	80	178	2	3	54	14	9	1	41	1	8	0	151	3.2	.5	17	34	16	213	1.6	15.6	34	3.1	.4	1460	0	10	0	270	500	40	2	0	0	40	20	0	2000	0	2000	0	5	0	3	5	0
848	66	4	1	70	160	2	2	19	9	15	1	24	1	3	0	157	5.8	1.9	19	148	48	131	1.8	15	58	2.7	.8	1200	0	0	0	300	180	45	2	0	0	20	20	0	2000	0	2000	0	0	0	0	0	0
655	31	2	1	70	170	1	2	20	8	10	3	23	1	6	1	154	4.2	1.6	24	35	89	193	1.1	12.5	33	2.7	.7	1340	30	0	0	180	540	40	1	0	0	60	20	0	2500	0	2000	0	0	0	0	0	0
1162	37	2	2	60	153	4	3	34	14	14	3	63	2	7	0	150	3.1	2.1	34	34	17	230	1	13	18	3	1.2	1300	10	0	0	210	420	30	2	0	2	20	10	0	1000	0	2000	0	0	2	3	0	5
144	62	4	1	55	170	4	3	29	15	13	6	33	2	5	0	155	3.5	.7	14	163	44	214	1	12.5	30	3	1.1	1600	10	0	0	330	360	35	1	0	1	20	10	0	2000	0	2000	0	0	0	5	0	5
224	60	3	2	55	155	2	2	11	9	13	1	62	1	22	1	145	3.7	1.9	51	252	102	417	2.1	20	46	2.8	1.7	1000	0	0	5	180	420	23	2	0	0	20	20	0	2500	0	2000	0	0	0	0	0	0
490	67	4	2	65	158	4	2	20	9	13	1	60	1	2	0	143	4	.9	28	202	201	152	1.12	13	26.5	4.2	.5	1350	15	0	5	180	100	30	2	0	0	40	20	0	2000	0	1000	0	0	0	4	5	0
1000	63	4	1	72	185	2	3	27	13	13	1	75	1	2	0	158	5	1.5	16	28	21	141	2.1	28	36	3	1	1200	0	10	0	300	450	35	2	0	0	40	20	0	2000	0	2000	0	0	0	3	3	0
294	43	3	1	76	176	1	3	28	12	2	1	20	1	4	0	150	4	1.2	36	69	40	181	1.1	13	30	3	2	1300	40	30	0	270	540	25	2	0	0	20	20	0	2000	0	2000	0	0	0	2	0	0
473	26	2	1	62	170	4	3	48	13	5	1	26	1	9	0	138	4	.8	26	170	100	133	1.2	14	37	3	.9	1550	0	0	0	330	480	33	2	0	0	60	40	0	2000	0	2000	0	0	0	1	0	0
479	53	3	1	85	180	2	3	21	10	2	3	58	1	9	0	167	4.3	2	60	216	45	183	1.47	15.5	30	2.9	.8	1420	0	0	0	270	480	45	2	0	0	20	20	0	2000	0	1000	0	0	0	1	0	0
767	58	3	1	100	172	4	3	21	11	2	1	51	1	5	0	142	3.5	1	19	66	40	162	1.3	13	25	2.7	.25	1135	30	20	0	300	570	25	2	0	0	20	20	0	2000	0	2000	0	0	0	1	0	0
994	53	3	1	60	170	2	3	22	12	2	3	60	1	2	0	137	3.8	2	50	33	14	219	1.2	13	25	3.1	1	1400	0	0	0	270	540	30	2	0	0	20	10	0	2000	0	2000	0	0	0	2	0	0
87	31	2	2	55	165	4	3	13	10	6	1	17	2	9	0	138	3.2	.7	11	42	45	205	1.1	13	30	3.5	.7	1100	15	10	0	330	510	40	2	0	0	60	20	0	3000	0	1500	0	0	2	1	0	0
201	55	3	2	50	160	2	3	28	12	6	5	51	1	4	1	140	4	1	27	83	78	138	1.3	15	30	3	1.7	1600	30	0	0	270	720	35	2	0	1	5	5	1500	500	1000	500	0	0	2	4	3	0
481	47	3	2	85	178	1	3	60	12	7	4	46	2	8	0	145	4.5	1.2	26	34	38	282	1.2	11	29	2.8	1	1700	40	0	0	420	540	35	2	0	2	50	40	0	3000	0	2000	0	10	1	8	0	10
546	42	3	2	75	167	4	3	31	13	7	1	53	1	55	0	150	4.2	.8	17	21	13	289	1.7	13.8	27	2.3	.4	1200	0	0	0	270	480	35	2	0	0	60	20	0	2000	0	1000	0	0	0	3	0	5
988	27	2	1	60	174	1	3	27	10	7	1	35	1	17	0	150	5	.7	17	48	19	165	1.3	15	36	2.5	1.1	1100	5	0	0	300	600	35	1	0	1	20	10	0	2500	0	2000	0	0	2	2	1	4
1181	28	2	1	60	170	4	3	30	11	6	3	54	2	2	0	146	3.2	2.3	23	40	19	164	1.04	13.3	32	4.4	1	1200	10	0	0	210	60	35	1	0	0	20	10	0	2000	0	2000	0	0	1	2	0	0
1198	58	3	2	65	158	1	2	22	7	7	4	41	2	2	0	143	3.8	.6	8	21	40	206	1.2	13	34	3.4	.6	1400	10	0	0	300	420	45	1	0	0	20	10	0	2500	0	2000	0	0	0	3	0	0
109	54	3	1	62	178	4	3	18	11	9	3	57	2	8	1	170	3.4	.8	21	22	88	728	1.1	14	31	2.7	1.5	1300	0	0	0	270	480	30	2	0	0	20	10	1000	1000	1000	1000	0	0	0	1	0	0
145	57	3	1		170	4	3	24	13	9	1	53	1	3	1	168	3.9	1	63	34	31	168	1.5	16	40	2	.4	1370	0	0	0	270	480	30	2	0	0	20	20	0	2000	0	2000	0	0	0	2	3	2
540	39	2	1	85	180	2	3	27	11	15	1	29	1	5	1	146	3.8	1	12	50	101	234	1	13	35	2.8	.93	1500	55	0	0	240	360	40	1	0	0	80	40	0	2000	0	2500	0	0	1	3	5	0
679	52	3	1	95	173	3	3	30	11	15	4	52	2	15	0	151	3.6	1	29	31	104	400	1.3	15	30	4	1.2	1400	0	5	0	420	540	37	2	0	0	20	20	0	2000	0	2000	0	0	1	7	0	5
813	49	3	1	95	179	1	2	15	6	9	1	48	1	2	0	150	5	1.2	14	73	21	139	1.7	19	38	2.5	.4	900	0	0	0	300	435	40	2	0	0	20	20	0	2000	0	1000	0	0	0	0	0	0
865	58	3	1	75	170	2	2	17	8	9	1	56	2	14	0	154	4.6	.8	30	32	51	85	2.1	20	40	2.9	.5	1100	15	0	0	270	510	35	2	0	0	20	20	0	2000	0	2000	0	0	1	1	2	0
1096	56	3	2	80	160	4	3	18	11	9	3	56	1	5	0	146	3	1.3	33	48	39	118	1.1	14	38	3.6	.5	1500	0	0	0	180	540	30	2	0	0	40	20	0	2000	0	2000	0	0	0	2	0	4
1254	54	3	2	45	160	1	3	24	13	15	1	66	1	2	0	155	3.2	4	81	61	45	166	1.7	18	35	3.5	.7	1000	20	0	0	210	360	35	2	0	2	20	20	0	2000	0	2000	0	0	2	3	5	0
621	36	2	2	60	158	2	2	16	7	10	5	33	2	3	1	146	3.6	2.8	50	516	618	164	2.5	19.9	25	3	.5	750	0	0	0	330	480	37	1	0	0	20	20	0	2000	0	2000	0	2	1	2	0	2
134	46	3	1	80	180	4	3	31	15	13	1	40	1	10	0	132	4.3	1	15	37	42	173	1.1	13	18	3.3	.6	1700	0	0	0	270	600	25	2	0	2	30	20	0	2500	0	2000	0	3	0	5	0	5
555	44	3	2	84	162	2	3	23	11	13	4	37	2	5	0	166	4.3	3.3	64	123	122	196	1.3	13	35	3.5	.3	1600	20	30	0	210	420	30	2	0	0	40	40	0	2000	0	1000	0	0	1	3	5	0
728	48	3	1	95	165	4	3	24	11	13	3	54	1	24	0	144	3.5	8	30	33	26	256	1.3	13	39	3	.8	1440	0	0	0	180	390	35	2	0	0	40	20	0	2000	0	1000	0	0	0	2	0	0
986	65	4	1	80	165	1	3	20	10	13	3	50	1	4	1	143	5	.8	33	48	92	618	1.2	14	30	2.5	.8	2350	0	0	0	270	660	45	2	0	1	20	10	0	3000	0	2000	0	3	0	7	0	4
333	65	4	1	75	175	2	3	33	11	2	1	43	2	3	0	137	3.6	5		40	16	135	1.1	14	30	3.3	.4	1200	5	0	0	270	120	25	2	0	0	20	20	0	2000	0	2000	0	0	1	3	0	5
368	57	3	2	84	165	2	2	20	8	2	2	55	2	2	0	153	4.5	2.5	75	61	56	417	1.2	16	42	3.4	1.5	1200	20	0	0	210	540	35	2	0	0	20	10	0	2000	0	2000	0	0	0	3	5	0
829	60	3	1	70	171	4	3	26	11	2	3	50	1	2	0	160	3.5	1	35	38	24	169	2.4	21.5	96	3.6	.3	1350	30	0	0	210	450	33	2	0	0	40	20	0	2000	0	2000	0	0	1	2	0	0
832	57	3	1	75	175	2	2	20	9	2	1	40	1	3	0	168	3.6	1.8	27	30	11	209	1.3	14.3	27	4.1	.6	1350	20	0	0	330	360	40	2	0	0	40	20	0	2500	0	2000	0	0	0	0	0	0
1118	68	4	2	65	160	4	3	19	10	2	1	63	1	2	0	143	3.6	1.2	143	29	14	141	1.4	16	35	3	.6	1100	0	0	0	240	190	30	2	0	0	20	10	0	2000	0	1500	0	0	1	2	0	0
25	39	2	2	51	158	1	3	25	12	7	4	49	1	3	0	146	3.8	.8	7	73	18	259	1.1	13	24	3.5	.5	1800	5	20	0	270	420	43	2	0	0	20	10	0	2000	0	2000	0	0	0	2	0	0
120	32	2	2	80	170	1	3	13	10	7	1	27	2	2	1	142	3.6	.7	16	64	59	139	1.7	13	21	1.7	1	1130	0	0	0	360	720	30	2	0	0	20	20	1000	1000	0	2000	0	0	0	1	0	0
625	27	2	1	64	170	2	2	23	9	6	1	13	1	8	1	150	4.1	.6	14	67	94	150	1.8	16	35	3.2	.9	1590	0	0	0	300	540	45	1	0	0	40	40	0	2000	0	2000	0	0	1	2	0	0
742	58	3	2	60	160	4	3	23	12	11	1	45	1	11	1	161	4.5	2.6	131	123	165	229	1.9	19	27	2.4	4.5	1575	0	0	0	330	510	38	2	0	2	40	20	0	3000	0	2000	0	5	0	10	5	10
825	47	3	2	62	165	4	2	23	8	7	1	31	1	3	0	144	3.4	1.1	23	19	12	132	1.3	14	30	3.1	.6	1750	5	0	0	180	420	30	2	0	0	20	20	0	2000	0	1000	0	0	0	0	0	0
1209	57	3	2	61	170	2	2	13	9	6	3	70	1	3	0	157	3.4	1.3	35	38	41	177	1.3	15	29	3	.4	800	0	5	0	270	600	40	2	0	0	20	10	0	2000	0	1000	0	0	2	1	0	5
113	57	3	1	65	170	3	1	17	6	9	3	50	1	5	0	156	5.5	1.4	75	32	11	250	1.4	16	34	3	1.5	1220	10	0	0	270	510	37	2	0	0	20	10	0	2000	0	2000	0	0	0	2	0	0
239	47	3	1	68	178	2	3	13	10	15	2	22	1	1	0	135	3.9	1.4	20	470	150	172	1.2	13	40	3.5	.7	1000	0	0	0	210	480	35	2	0	2	20	10	0	2000	0	1000	0	0	0	3	0	0
597	57	3	1	50	170	2	3	18	10	9	3	60	2	2	0	145	4.5	.6	11	51	21	165	1.3	15	33	3	.9	1400	10	0	0	270	110	40	1	0	0	40	20	0	2000	0	1500	0	0	2	3	2	3
710	54	3	1	95	185	4	3	40	12	9	3	45	1	5	0	152	4.5	2.5	112	130	208	221	1.9	18.5	45	2.9	.9	1200	0	5	0	270	400	35	2	0	0	60	20	0	2000	0	1500	0	0	0	4	0	4
783	32	2	1	75	175	1	3	40	12	15	1	18	1	10	1	149	3.9	.7	17	63	59	280	2	18	45	3.5	1.7	1350	0	0	0	240	450	35	2	0	0	30	20	0	2000	0	1000	0	0	0	2	5	0
1061	61	4	1	110	166	1	3	23	10	9	3	57	1	15	0	150	3.8	.7	18	49	99	347	1	12.5	47	2.8	1	1460	0	0	0	330	720	35	1	0	2	30	20	0	3000	0	3000	0	0	4	4	0	5
1120	64	4	2	57	157	1	2	17	8	9	1	46	2	3	0	160	3.8	1.1	20	39	26	337	1.6	17	25	3	.3	1100	0	0	0	180	450	26	2	0	0	20	10	0	2000	0	1000	0	0	0	0	0	0
1158	49	3	2	64	147	4	3	19	11	15	3	37	2	15	0	135	4	.8	48	54	60	471	1.5	16	39	2.8	.3	1350	20	0	0	180	750	25	2	0	2	20	10	0	2000	0	1000	0	0	0	2	0	0
512	30	2	2	69	169	3	2	18	8	10	1	21	1	4	0	151	4	1.5	18	108	79	174	1.3	14	26	3.5	.7	1475	0	0	0	240	450	30	1	0	0	20	20	0	1000	0	1500	0	0	0	2	0	0
1023	60	3	1	80	175	4	3	39	11	14	1	13	1	3	1	158	3.4	.8	17	411	244	482	1	13	33	3.8	.8	700	0	0	0	390	420	45	1	0	2	20	20	0	2500	0	2000	0	5	5	5	10	0
1	65	4	2	65	170	1	3	19	13	13	3	67	2	3	0	131	4.5	1.5	28	17	13	222	1.8	19	37	3	1.3	1300	25	0	0	270	480	40	2	0	2	20	10	0	2000	0	2500	0	2	2	5	4	0
85	52	3	2	105	160	3	3	29	12	13	3	51	2	8	0	130	4.1	1.2	23	70	71	450	1.1	14	30	3	.7	1500	35	0	0	130	570	40	1	0	0	20	10	1000	0	500	500	0	0	2	1	5	0
228	48	3	1	62	172	2	2	17	8	13	2	39	1	5	1	137	4	.9	25	30	35	246	1.8	17.7	100	2.7	.8	1300	10	0	0	210	420	35	1	0	0	20	20	0	2000	0	1500	0	0	0	0	0	0
745	40	2	1	70	175	4	3	27	13	13	1	26	1	2	1	156	3.6	2	35	193	139	204	1.8	17.8	50	3.2	1.9	940	0	0	0	240	390	45	1	0	0	60	40	0	2000	0	2000	0	0	0	3	0	0
747	66	4	2	90	151	4	3	35	12	13	3	56	2	3	0	136	3.3	.9	10	49	20	130	1.2	14.4	34	3	2.5	1170	0	0	5	300	540	30	2	0	0	60	20	0	2000	0	2000	0	3	0	5	5	0
1177	55	3	2	67	160	4	2	19	9	13	3	53	1	3	0	163	4.4	1	30	118	126	110	1.1	15	30	3.6	.8	800	0	0	5	270	450	32	1	0	0	20	20	0	2000	0	2000	0	0	2	3	5	0
199	64	4	1	63	170	4	2	19	9	2	3	63	1	4	1	164	3	1.6	67	45	29	250	1	13	22	3	.8	1540	25	0	0	240	570	40	2	0	0	20	20	0	2000	0	3000	0	0	0	3	0	0
377	50	3	1	84	180	4	3	22	11	2	3	65	2	4	0	144	3.1	.5	9	29	29	262	2	19	36	2.3	.9	1500	0	30	0	390	660	40	2	0	1	10	10	1000	1000	1000	1000	0	0	2	4	5	0
615	51	3	1	65	175	4	3	36	12	2	3	32	1	6	0	139	3.7	.7	24	26	24	150	1.12	13.5	33	3.3	1.6	1500	0	0	0	270	630	50	1	0	0	10	10	0	1500	0	1000	2	0	2	5	3	2
741	52	3	2	95	160	4	3	34	14	2	3	47	2	2	0	147	3.1	1.1	15	45	32	193	1.1	13.7	36	3.9	.6	950	0	0	0	300	180	30	2	0	0	60	40	0	3000	0	2000	0	5	8	3	9	0
827	61	4	2	69	160	2	2	22	9	2	3	59	1	3	0	137	3.8	.9	20	41	17	91	1.53	15	37	2.5	.9	1000	0	0	0	270	450	35	2	0	0	20	20	0	2000	0	2000	0	0	1	2	0	0
869	33	2	1	80	180	1	3	30	10	16	1	20	1	1	1	149	3.6	1.4	18	87	50	153	1.3	15	28	4	1	1300	10	0	0	180	90	35	2	0	0	20	20	0	2000	0	1000	0	0	0	0	0	0
903	50	3	1	95	170	2	1	19	5	2	3	35	1	5	0	146	3.4	1	32	31	12	120	1.3	15	28	4.8	1.6	1500	10	30	0	210	600	40	2	0	0	20	20	0	2000	0	2000	0	0	0	0	0	0
1099	56	3	2	67	155	3	3	17	11	2	1	33	1	2	0	162	4.2	1.2	14	18	20	115	1.1	13	25	3.5	.8	950	0	0	0	270	270	35	2	0	0	20	10	0	2000	0	2000	0	0	1	0	0	0
38	35	2	1	70	165	2	3	21	12	7	5	21	1	6	1	150	4.5	2.1	50	159	149	616	1.4	16	44	3	1	1660	0	0	0	300	420	35	2	0	0	20	10	0	2000	0	1500	0	0	3	5	5	0
207	43	3	2	75	160	2	3	35	12	6	3	56	2	2	1	134	3.4	1.1	15	185	82	173	1.4	15	30	2.8	.4	1500	15	0	0	150	150	35	1	0	0	20	10	0	1000	0	1000	0	0	0	0	0	0
334	37	2	2	53	155	2	3	26	11	6	6	48	1	3	0	146	3.6	1.5	15	72	61		1.25	14.8	30	3.1	1.7	1150	20	0	0	270	180	30	2	0	1	5	5	1500	500	500	500	0	3	5	2	5	0
485	41	3	1	57	158	2	3	26	10	7	1	24	2	5	0	159	4.5	1.4	46	35	10	160	2.3	14.4	26	2.7	.4	1500	0	0	0	210	345	40	2	0	0	20	20	0	2000	0	1000	0	0	0	1	0	0
686	29	2	1	70	180	2	3	22	12	7	1	25	1	3	1	160	4.3	1.1	30	26	12	84	1.4	17	44	4	.9	1200	10	0	0	270	480	50	1	0	0	30	10	0	2000	0	1000	0	2	1	2	0	2
834	73	4	1	60	170	2	3	28	12	7	1	57	1	3	0	150	4.1	2.9		28	7	131	1.3	16		3	.6	1460	10	0	0	210	600	30	2	0	0	20	20	0	2500	0	2000	0	0	1	3	5	0
854	29	2	2	58	160	4	2	10	9	6	1	13	2	9	0	149	4.2	.6	19	32	29	257	1.2	12.5	27	3.4	.5	1200	0	0	0	180	420	40	1	0	0	40	20	0	2000	0	2000	0	0	0	0	0	0
953	53	3	1	73	178	1	3	33	14	7	1	22	1	3	1	152	3.4	1.1	10	39	43	99	1.7	17	25	2.4	.1	770	0	0	0	360	570	55	1	0	1	30	20	0	3000	0	2500	0	0	2	3	0	3
957	41	3	1	88	170	4	2	17	9	7	1	52	1	5	0	153	4	1.1	28	62	35	111	1.2	13	35	3.2	.8	1600	30	0	0	270	360	45	2	0	1	30	20	0	2000	0	1000	0	0	2	2	0	2
1219	63	4	1	85	170	1	2	29	9	6	4	31	1	5	1	165	4.5	1.8	15	145	105	250	1.3	16	88	4	.7	1650	45	30	0	240	480	50	1	0	0	20	20	0	2000	0	2000	0	0	0	3	5	0
206	59	3	1	70	175	3	3	28	11	9	2	19	1	4	1	157	5	1.2	16	507	270	147	1.5	17	30	2.5	1.1	1200	0	0	0	270	720	45	1	0	0	20	20	0	2000	0	2000	0	0	0	2	0	3
356	71	4	1	85	180	4	3	24	11	9	4	45	2	2	1	156	3.5	.7	23	17	35	96	1.3	14	25	3.1	.34	1600	50	0	0	270	540	40	1	0	2	20	10	0	2500	0	2000	0	0	0	3	0	3
696	39	2	1	67	166	2	2	15	7	9	1	15	1	7	0	144	4.5	.8	28	51	35	324	1.2	14	29	3.4	.5	1450	5	40	0	300	540	40	2	0	0	20	20	0	1000	0	1000	0	0	0	1	0	0
809	46	3	1	70	163	4	3	18	10	15	3	55	1	6	0	147	4.9	1.2	38	16	10	202	1.8	13.7	29	3.5	.5	1500	5	0	0	300	420	30	2	0	0	20	20	0	2000	0	1500	0	5	2	4	0	2
866	51	3	1	85	170	4	2	21	9	9	3	52	1	5	0	160	3.9	1.4	27	264	530	113	1.7	20	54	4	.8	1700	0	0	5	300	480	35	2	0	0	20	20	0	2000	0	1500	0	0	1	2	0	0
923	60	3	1	70	170	4	1	14	6	9	1	32	1	3	0	160	2.5	1.8	26	190	87	153	1.6	17	30	3.9	1.2	1300	15	0	0	210	480	35	1	0	0	20	20	0	2000	0	2000	0	0	0	0	0	0
974	37	2	2	57	165	1	3	17	11	9	1	34	1	2	0	150	4.8	2	28	191	170	93	1.4	16	30	2.7	1.5	1600	10	0	0	240	540	45	2	0	0	20	10	0	2000	0	1000	0	0	0	1	0	0
498	30	2	2	60	169	3	3	24	13	10	3	27	2	18	0	150	3.9	1.2	30	106	159	193	1.5	16	30	2.9	.4	1300	40	0	0	240	360	35	1	0	0	40	40	0	2000	0	1000	0	0	0	2	0	0
898	25	2	1	70	178	2	3	21	10	10	1	20	1	11	0	145	4.6	.8	17	94	50	246	1.15	13	38	2.2	.5	1140	0	0	0	300	630	30	1	0	4	20	20	0	3000	0	3000	0	0		3	0	5
924	49	3	2	56	162	4	3	22	10	10	1	42	2	8	0	142	5	3.5	50	57	32	98	1.5	14	25	3.5	.9	1650	0	0	0	260	540	35	1	0	0	20	20	0	2000	0	2000	0	0	1	0	0	0
77	35	2	1	77	170	4	3	24	11	13	1	40	1	2	0	148	5	2	38	270	365	530	1.3	15	33	3	.8	1500	0	0	0	210	510	33	2	0	0	20	10	0	2000	0	1000	0	0	1	2	3	0
164	37	2	1	65	168	3	2	19	9	13	3	40	1	11	0	136	6.6	1	41	79	54	580	1.35	16.5	36	3.5	.8	1300	5	0	0	420	540	55	2	0	0	20	20	0	2000	0	2500	0	0	1	4	0	0
295	60	3	1	58	172	2	3	36	12	13	5	52	2	5	1	144	3.2	.5	9	53	10	275	1.4	18	38	2.3	.2	800	0	20	10	240	120	30	1	0	1	20	20	0	2000	0	2000	0	0	2	3	4	0
868	62	4	2	60	152	1	2	20	9	13	3	55	1	4	1	155	2.6	2.6	35	39	35	184	1.9	20	30	2.8	1.1	1000	5	0	0	300	420	40	2	0	0	20	20	0	2000	0	2000	0	0	0	0	0	0
1105	62	4	1	75	168	4	3	19	10	13	6	55	2	5	0	140	5.4	1.6	32	30	29	174	1	13	26	3.1	.6	900	0	0	0	210	500	29	2	0	0	20	20	0	2000	0	1500	0	0	0	0	0	0
1179	52	3	1	70	165	1	3	31	13	13	1	22	1	5	1	144	4.1	1	22	228	100	100	1.2	14	30	2.6	.5	1600	0	0	0	270	570	35	2	0	0	20	10	0	1000	0	1000	0	2	1	1	0	2
1244	23	2	1	65	170	4	3	35	13	13	1	37	1	2	0	154	4.6	1.3	16	40	36	86	1.3	13	20	3.1	.7	1250	0	0	0	300	180	35	2	0	2	30	20	0	2000	0	2000	0	0	2	3	5	0
155	57	3	2	90	170	1	3	28	13	2	1	61	1	2	0	135	2.5	1.1	29	24	22	161	1.2	14	31	3	.8	1300	40	0	0	300	690	45	2	0	0	20	20	0	2000	0	2500	0	0	2	3	3	0
391	60	3	1	75	170	1	2	18	9	2	6	43	2	2	0	151	4.6	1.5	50	56	80	581	4.4	53	84	3.3	1.2	900	5	40	0	220	420	35	1	0	0	20	10	0	2000	0	1500	0	0	0	3	5	0
517	52	3	1	87	165	1	3	34	11	2	3	57	1	4	0	148	4.3	2.1	38	318	54	170	1	13	31	2.9	.4	1050	0	0	0	270	300	30	2	0	0	80	40	0	2000	0	2000	0	5	1	3	0	5
1088	15	1	2	40	155	4	2	17	8	16	4	12	2	17	0	147	4.1	3.7	70	100	19	169	1.2	15	34	2.6	1	1000	0	0	0	180	600	35	2	0	0	10	10	0	1500	0	1500	0	0	1	0	0	0
1146	34	2	1	70	180	4	2	25	8	2	1	40	1	8	0	135	4.8	.7	13	36	22	177	1.49	15.7	41	3.5	.5	1200	10	40	0	180	340	28	2	0	0	20	10	0	2500	0	2000	0	0	0	2	0	0
1249	16	1	1	73	182	1	3	28	13	16	3	40	2	4	1	143	3.2	4.5	22	740	210	420	1.7	17.5	48	3	.5	960	0	0	0	270	90	35	2	0	0	20	10	0	2000	0	2000	0	0	0	2	0	2
157	54	3	1	70	175	4	2	16	9	7	3	51	1	2	1	158	3.7	1.2	19	29	11	198	1.3	15	38	4.5	1	1050	0	0	0	270	420	40	2	0	0	20	10	0	2000	0	2000	0	0	2	2	0	0
319	46	3	2	60	160	3	3	24	10	7	6	31	2	10	0	150	4	1	22	48	37	499	1.56	16	53	3	2.3	1200	15	0	0	210	480	30	2	0	0	20	10	0	2000	0	1000	0	0	0	2	5	0
469	61	4	2	72	154	2	3	23	10	7	1	62	2	14	1	147	4.3	1.3	22	126	250	291	1	12	27	2.7	1	1410	0	0	0	270	400	40	2	0	0	20	20	0	2000	0	1000	0	0	0	2	0	0
501	42	3	2	42	159	4	3	31	12	8	1	8	2	14	0	141	3.5	.5	28	35	42	470	1.7	21.5	34	3	.5	800	5	30	0	240	360	40	2	0	0	60	20	0	2000	0	2000	0	0	2	3	0	5
631	20	1	2	80	170	4	2	21	9	7	1	38	1	5	0	150	4.2	3	70	30	33	180	1.3	15	35	3.6	.3	1560	0	30	0	180	360	35	2	0	0	30	20	0	1000	0	1000	0	0	0	0	0	0
796	25	2	2	52	150	4	3	21	10	7	1	20	1	2	1	156	4.1	1.5	18	200	100	163	1.6	17	29	3.5	.5	970	0	0	0	240	180	35	1	0	0	20	20	0	2000	0	1000	0	0	0	1	0	0
966	37	2	2	52	154	4	3	18	11	6	2	15	2	5	1	149	4.5	.9	16	153	253	193	1.1	13.6	35	2.8	.4	950	0	0	0	240	480	45	2	0	0	20	10	0	2000	0	1000	0	0	1	1	0	0
1159	25	2	2	70	165	2	2	19	7	6	3	30	2	6	0	156	4.4	.8	7	42	55	134	1.52	12.2	28	3	.5	1580	3	0	0	330	480	50	1	0	0	20	10	0	2000	0	2000	0	0	0	0	0	0
1190	57	3	1	70	173	4	2	11	7	6	3	57	1	9	0	161	3.8	1.8	20	40	31	143	1.4	15	41	2.8	.5	1100	5	0	0	240	480	25	2	0	0	10	10	0	2000	0	2000	0	0	0	2	0	0
4	57	3	2	80	160	4	3	34	13	15	6	33	1	8	0	145	3.5	.8	18	67	52	237	1.43	16.5	32	2.6	1	1600	50	0	0	330	120	30	2	0	0	20	10	0	2500	0	2000	0	0	3	3	5	0
345	51	3	2	45	155	2	2	31	12	9	3	66	2	10	0	136	3.7	.6	17	21	13	110	1.16	13.3	48	2.3		1200	0	0	0	190	540	25	2	0	0	10	10	0	1000	0	1500	0	0	1	2	5	0
383	49	3	1	75	165	3	3	40	12	9	6	31	2	6	0	145	3.1	2.6	25	20	30	130	1.2	14	30	2.8	.3	1000	15	0	0	270	480	40	2	0	0	20	20	0	2500	0	2000	0	0	1	2	1	0
599	49	3	1	69	175	2	3	22	10	9	3	60	1	5	0	145	4.5	1.5	21	20	24	124	1.3	15	30	2.5	.8	800	0	0	0	240	480	38	2	0	0	40	20	0	2000	0	1000	0	0	0	2	0	0
606	64	4	1	70	175	4	3	29	11	9	3	54	1	8	0	145	4.4	.9	15	30	13	200	1.1	14	48	3.5	.6	1100	0	30	0	210	100	30	2	0	0	60	20	0	2000	0	2000	0	0	0	2	0	0
733	63	4	1	78	180	1	3	27	12	9	3	66	2	8	0	146	4.1	1.4	26	18	10	194	1.67	16	47	3.4	.3	1240	5	0	0	330	480	35	1	0	0	60	40	0	3000	0	2000	0	5	5	5	5	5
944	56	3	1	90	180	4	2	21	7	9	3	53	1	3	0	158	4.2	1	17	20	14	215	1.3	14.3		4.6	.7	1300	0	0	0	240	540	35	1	0	0	20	10	0	3000	0	2000	0	0	0	2	0	0
973	50	3	1	99	181	4	3	30	13	9	3	59	2	2	0	144	3	1.4	21	18	19	235	1	13	27	3.4	.4	1160	15	0	0	240	120	45	2	0	0	20	20	0	2000	0	1500	0	0	0	2	0	0
1138	55	3	1	78	170	1	2	15	8	9	3	55	1	9	0	138	5	7.5	200	38	5	255	1.4	17	34	4.2	1	1640	0	0	5	270	420	45	1	0	1	20	10	0	2000	0	1500	0	0	0	5	5	0
296	47	3	2	60	165	4	3	14	10	10	3	40	2	4	0	135	5	7.5	48	20	10	219	1.3	15	47	2.9	.5	1200	0	0	0	420	480	45	1	0	2	20	20	0	3000	0	3000	0	4	4	6	0	3
477	31	2	1	70	178	3	3	18	10	10	3	17	2	2	0	154	4.3	.7	6	77	59	204	1.37	14.6	31.2	4.2	.7	1000	0	0	0	360	180	45	1	0	0	70	30	0	3000	0	2000	0	0	0	0	0	0
958	57	3	1	67	170	4	1	8	6	14	1	60	1	12	0	151	4	1.1	29	85	85	323	1.1	13.5	1.1	2.4	2.9	1650	10	0	0	180	150	30	2	0	0	20	10	0	2000	0	1000	0	0	1	0	0	0
1156	53	3	1	83	167	2	3	28	12	14	1	54	1	3	0	137	4.6	5.1	78	78	36	105	1.09	13	28	3.1	1.5	1300	0	30	0	360	570	55	1	0	0	20	20	0	2000	0	2500	0	0	0	1	0	0
347	38	2	1	75	175	3	2	12	8	13	1	31	1	20	0	145	4.4	.9	28	159	121	452	1.1	13.3	30	2.9	.9	1900	5	0	0	270	540	45	2	0	0	20	20	0	3000	0	2500	0	0	0	0	0	0
617	56	3	1	70	170	1	2	23	9	13	3	65	1	3	0	149	4.7	4.1	71	24	14	228	1.4	15	42	2.5	.5	1000	10	0	0	210	570	50	1	0	0	20	20	0	2000	0	1000	0	0	0	0	0	0
993	42	3	1	68	163	1	3	20	10	13	1	16	1	2	0	146	4.7	1.7	30	150	60	158	1.2	14	29.4	2.5	.46	980	0	0	0	330	600	35	2	0	0	20	20	0	2000	0	2000	0	0	0	0	0	0
1072	61	4	1	69	164	2	2	19	9	13	3	60	1	10	0	147	3.2	.9	18	44	109	212	1.6	17	42	2.7	1	1150	0	0	0	240	480	30	2	0	0	20	10	0	2000	0	2000	0	0	2	2	5	0
1222	64	4	1	80	175	4	3	17	10	13	1	57	1	6	1	157	3.3	1.2	14	74	32	182	1.3	15	37	2.5	.7	1200	10	0	0	330	150	50	2	0	0	20	10	0	3000	0	1500	0	0	0	2	0	0
125	53	3	1	106	184	2	3	32	11	2	3	61	2	7	0	154	4	1	16	27	81	615	1.8	20	48	2.5	.6	1400	0	0	0	240	480	25	2	0	0	20	20	0	2000	1000	1000	0	0	2	4	5	0
163	36	2	1	80	190	4	3	28	12	1	3	38	2	3	0	141	3.2	.7	11	30	11	141	1.1	14	25	3.6	1.2	1100	10	0	0	320	360	47	2	0	0	20	20	0	2500	0	2000	0	5	2	1	5	0
280	58	3	1	92	175	2	2	18	9	2	3	70	1	3	0	148	4.7	1.4	20	30	10	182	1.2	14	32	3.5	.5	900	15	20	0	330	450	30	2	0	0	20	10	0	2000	0	1500	0	0	1	2	5	0
285	57	3	1	72	168	1	3	29	13	2	3	53	2	2	1	141	3.8	.8	45	53	14	191	1.72	18.5	30	2.5	1.1	800	0	0	0	180	630	30	2	0	0	20	30	0	2500	0	2000	0	0	1	3	0	0
778	61	4	2	90	156	1	3	21	10	2	3	53	1	5	0	154	4.5	1.4	78	290	380	143	1.3	15.5	30	3.5	1.4	1430	0	0	0	300	570	30	2	0	2	40	20	0	3000	0	2000	5	6	3	10	5	10
837	39	2	1	78	178	2	2	21	9	1	1	25	2	3	0	139	3.4	.9	6	75	26	105	1.5	18	39	3.1	2.2	1280	0	30	0	270	430	40	1	0	0	20	20	0	2000	0	1000	0	0	0	0	0	0
840	51	3	1	82	180	4	2	23	7	2	1	48	1	4	0	150	3.6	1	8	33	18	108	1.3	14	33.5	3.1	.9	1350	10	0	0	180	300	25	2	0	0	20	20	0	2000	0	2000	0	0	0	1	0	3
930	56	3	1	70	170	4	3	40	12	2	1	30	1	3	0	147	3.7	1.16	22	121	44	147	1.2	14	30	3.4	1.4	1650	0	0	0	180	690	25	2	0	0	20	20	0	2000	0	2000	0	0	1	2	0	0
1150	58	3	2	58	160	4	2	16	9	2	2	38	1	8	1	149	4.8	6.5	190	380	350	460	1.1	12.5	25	3	.7	1700	0	0	0	360	570	35	2	0	2	30	20	0	3000	0	2000	0	2	2	2	0	3
22	30	2	2	50	150	1	2	18	9	6	4	29	2	3	0	168	3.5	1.1	30	68	41	175	1.84	17.5	38	3	1.8	1400	20	0	0	360	360	40	1	0	0	5	5	1000	500	1000	500	0	0	0	1	0	0
27	52	3	2	50	153	4	2	15	8	6	1	38	2	2	0	138	3.5	.8	8	35	35	210	1.1	14	30	3.8	.4	1160	0	0	0	270	540	30	2	0	0	20	10	0	2000	0	2000	0	0	0	2	0	0
66	33	2	2	60	170	3	3	22	12	7	6	29	1	4	1	146	5	2.7	133	161	110	1355	2	18	47	2.4	1.4	1500	0	0	0	210	330	25	2	0	0	20	20	0	2000	0	2000	0	0	0	1	0	0
69	56	3	1	64	173	4	3	42	12	8	3	54	2	6	0	155	3.5	.8	16	28	19	129	1.24	15	30	4.8	.9	1400	15	0	0	360	120	40	2	0	1	20	10	0	2000	0	2000	0	4	2	2	0	5
111	57	3	1	65	165	4	2	13	9	6	4	55	1	3	0	147	3	1.3	24	54	14	170	5	37	82	3	1.2	1220	0	0	0	210	540	20	2	0	0	20	10	0	2000	0	1500	0	0	0	1	0	0
126	33	2	2	63	165	4	3	31	10	7	6	22	1	2	0	145	3.4	1.6	35	35	90	180	1.9	19	30	2.6	1.1	1200	25	0	0	240	510	35	2	0	0	20	20	0	2000	0	2000	0	0	0	0	0	0
137	28	2	1	58	179	2	3	21	11	8	1	38	2	7	0	150	3.8	.7	17	24	15	105	1.1	13	24	3	.9	1130	0	0	0	180	360	35	1	0	0	10	10	1000	500	500	500	0	0	0	2	0	0
169	44	3	1	62	160	3	3	13	10	7	1	32	1	3	0	156	3.7	1.2	18	30	14	141	1.28	12	24	4.2	.7	1200	0	10	0	270	210	30	1	0	0	20	10	0	2000	0	2000	0	0	1	2	5	0
287	62	4	1	63	167	1	2	17	9	7	1	26	1	11	0	145	4	1	14	68	158	268	1.2	14	37	3.1	.7	1750	5	10	0	390	540	45	2	0	0	20	20	0	4000	0	3000	0	0	3	7	0	4
339	50	3	1	91	165	2	3	25	11	7	1	40	2	3	0	153	4.1	1.5	21	206	228		1.35	18.3	29.1	2.7	.3	1250	10	0	0	330	450	35	2	0	0	20	20	0	2000	0	2000	0	0	1	3	0	0
354	63	4	2	68	150	3	3	15	9	7	3	57	1	3	0	161	2.6	1.9	55	142	21	152	1.5	19	50	2.6	.6	900	25	0	0	210	570	35	2	0	0	10	10	0	2000	0	1000	0	0	0	2	0	0
491	65	4	2	55	158	4	3	23	13	6	1	65	1	5	0	155	4	1.2	20	110	140	332	1.5	17	30	3	.4	1000	10	0	0	270	700	35	1	2	2	60	20	0	3000	0	3000	5	0	10	4	9	0
530	41	3	1	80	180	3	3	23	11	6	4	25	2	3	0	141	3.2	.8	21	42	26	128	1.5	16	37	4	.5	990	0	10	0	330	540	35	1	0	0	20	20	0	2000	0	1500	0	0	3	4	0	0
534	40	2	2	75	165	4	3	35	12	7	3	27	1	7	0	135	4.1	.6	21	26	20	186	1.98	15	39	3.2	.4	1260	5	0	0	210	480	25	2	0	0	60	20	0	2000	0	1000	0	4	0	3	5	0
567	31	2	1	70	170	2	2	14	9	6	4	15	2	6	1	139	3.2	.6	14	46	236	145	1	13	30	4.1	.1	1000	0	10	0	270	150	35	2	0	0	40	40	0	2000	0	2000	0	0	2	1	0	0
569	30	2	1	70	169	2	2	14	9	6	4	15	2	6	0	139	3.2	.6	14	46	236	145	1.65	13.4		4.1	.3	1000	0	15	0	270	150	35	2	0	0	40	40	0	2000	0	2000	0	0	2	1	0	0
587	18	1	2	70	170	1	3	26	12	6	1	32	1	4	0	152	4	1.3	23	28	27	192	1.5	16	30	3.5	.4	1550	0	0	0	210	420	29	2	0	0	60	20	0	2000	0	1000	0	0	0	2	0	0
639	62	4	1	75	165	3	2	21	9	7	3	65	1	2	1	155	4	1.8	41	36	22	263	1.4	14	30	4.1	.6	1390	10	0	0	330	480	40	1	0	4	50	30	0	4500	0	2000	2	6	3	6	4	5
694	39	2	1	82	182	1	2	14	9	6	1	27	1	3	0	134	3.7	.8	16	28	12		1.58	16.3	36	3.2	.4	1350	10	0	0	210	360	35	1	0	0	20	20	0	1000	0	1000	0	0	0	0	0	0
793	22	2	1	60	171	2	2	31	11	6	1	24	2	21	0	144	3.4	.7	8	87	89	402	1.1	13	32	2.7	.7	1370	0	0	0	240	360	30	2	0	0	20	10	0	1500	0	1500	0	0	1	1	0	0
814	30	2	1	94	175	3	3	24	10	6	1	15	1	4	1	160	3.2	.8	20	350	240	302	1.1	12.5	27	3.7	1	1450	0	0	0	180	480	50	1	0	0	40	20	0	2000	0	2000	0	0	0	1	0	0
952	45	3	2	55	150	2	3	14	10	8	1	39	1	13	0	142	4.1	4.4	86	84	20	354	2.8	21	46	2.6	3.4	1800	0	0	0	270	480	50	1	0	0	10	10	0	2000	0	1500	0	0	0	2	3	0
1123	35	2	1	85	180	4	3	22	11	6	2	14	2	4	0	138	4.1	.7	27	15	11	441	1.1	14	39	3.6	.8	900	0	0	0	250	420	35	1	0	0	20	10	0	2500	0	1500	0	0	0	0	0	0
1161	51	3	2	60	160	4	2	17	9	7	3	49	1	8	0	155	3.4	1.6	26	15	27		1.4	16	37	3.5	.8	1460	0	0	0	210	480	35	2	0	2	20	10	0	2500	0	2000	0	2	1	3	5	0
1199			1	70	170	3	2	19	8	7	3	57	1	2	0	151	4.6	3.09	50	19	11	197	1.03	13.2	30	2.8	.8	1050	5	10	0	240	540	30	2	0	0	20	20	0	2000	0	2500	0	0	0	2	5	0
14	53	3	1	80	165	2	3	21	10	9	3	61	1	6	1	137	3.6	4.5	65	95	225	213	1.4	15	39	2.8	.4	1680	35	0	0	330	540	30	2	0	0	20	20	0	2500	0	2000	0	0	0	3	0	0
58	56	3	1	72	170	4	3	30	11	9	3	56	1	5	1	136	4.1	1.4	32	46	31	206	1.3	15	30	2.5	1	1200	0	0	0	360	510	40	1	0	0	5	5	1500	500	500	500	0	0	2	6	3	0
88	56	3	2	45	160	2	3	18	12	9	2	41	1	9	0	130	5	.5	10	24	15	123	1.3	15	29	3	.8	890	5	10	0	240	450	30	2	0	0	60	20	0	2000	0	1500	0	0	1	3	0	5
336	55	3	1	80	185	4	3	27	11	9	1	58	1	5	1	137	4.3	1.5	30	136	65	210	1	12	36	3	.7	1200	20	40	0	270	600	50	2	0	0	20	10	0	2000	0	1500	0	0	0	0	0	0
812	53	3	1	90	170	4	3	15	10	9	3	63	2	2	0	144	3	1.8	23	55	53	110	1.2	16	30	3.7	.8	1000	0	0	0	240	720	30	2	0	0	40	20	0	2000	0	2000	0	0	0	0	0	0
850	57	3	2	75	165	1	3	21	12	9	6	57	1	8	0	152	4	.8	12	46	52	149	1.1	12.5	31	3	.5	970	15	0	0	270	540	40	2	0	0	20	20	0	2000	0	2000	0	0	0	3	5	0
915	57	3	1	95	180	2	3	27	12	9	3	63	1	6	0	151	4.1	2.3	50	23	13	228	1.45	15.4	30	3	.6	1050	0	0	0	270	480	30	2	0	0	20	30	0	2000	0	2000	0	0	0	2	0	0
950	23	2	1	70	178	2	3	31	10	9	1	24	1	1	0	144	4.5	2.4	28	196	70	95	1.5	14.5	25	2.4	.5	1200	0	0	0	300	180	25	2	0	0	20	10	0	1500	0	1500	0	0	2	3	0	0
1117	23	2	1	65	180	4	3	51	14	15	2	29	1	2	1	136	5.5	4	60	182	217	198	1.3	16	39	3	1	1300	0	30	0	270	480	35	2	0	0	20	10	1000	1000	0	1500	0	0	2	2	0	0
1194	55	3	1	80	170	2	3	25	11	9	1	74	1	3	1	153	2.3	1.4	26	72	32	223	1.2	12	23	3	.4	850	5	0	0	270	600	40	2	0	0	20	10	0	2000	0	1000	0	2	0	2	0	3
1255	31	2	1	64	165	1	2	16	8	9	1	42	1	16	0	135	4.4	1.1	34	32	44	176	1.1	11.1	28	4.2	.8	1290	30	0	0	240	630	25	2	0	0	20	10	0	2000	0	2000	0	0	0	0	0	0
455	33	2	1	67	165	2	3	25	11	10	1	25	1	10	1	150	3.8	.7	10	78	75	180	1.7	18	34	3.5	1.4	1300	0	0	0	300	540	35	1	0	0	20	20	0	2000	0	2000	0	0	0	0	0	0
687	35	2	1	70	170	3	3	22	10	10	1	24	1	3	0	139	3.7	1.4	40	89	87	136	1.4	14.7	33	3	.5	1012	10	0	0	240	540	35	1	0	0	20	20	0	2000	0	2000	0	0	0	1	0	3
1262	33	2	1	75	171	1	3	24	11	10	4	27	1	2	1	129	4	1.1	20	33	27	172	1.1	13	37	3	.5	1550	0	0	0	210	480	25	1	0	0	20	20	0	2000	0	2000	5	0	0	7	0	5
185	58	3	2	70	165	1	3	19	10	13	1	32	1	7	0	148	5.1	1.2	49	155	74	107	1.43	18	27	3	.34	1400	30	40	0	450	660	60	2	0	0	20	10	0	2000	0	2000	0	0	2	3	5	0
397	15	1	2	44	158	3	3	25	11	13	4	13	1	4	0	159	5.3	3	55	88	53	584	1.34	15.5	38	3	.7	750	0	0	0	210	420	25	1	0	0	10	10	0	1500	0	1000	0	0	0	1	0	0
552	56	3	2	80	155	2	3	26	11	13	3	58	1	3	1	145	3.4	2.2	74	29	26	116	1.22	13.7	32	2.9	.2	1500	0	0	10	240	480	43	2	0	0	40	20	0	2000	0	2000	0	0	0	4	5	0
708	53	3	1	60	170	2	3	30	11	13	3	54	1	7	0	145	3	.5	30	68	61	165	1	12	30	3.2	.7	1690	0	20	0	180	360	25	2	0	0	20	20	0	1500	0	1000	0	0	0	2	0	0
847	25	2	2	45	165	1	3	31	10	13	2	20	2	3	0	152	3.2	1	11	228	215	243	1.3	13	35	3	1.1	890	5	40	0	180	360	30	2	0	0	20	20	0	2000	0	2000	0	0	1	1	0	0
1027	33	2	1	82	183	3	2	25	8	13	5	35	1	8	1	139	4.6	7.3	135	48	39	145	1.45	15	39	2.6	.8	1750	40	0	0	240	540	32	2	0	0	10	10	0	3000	0	2000	0	0	0	0	0	0
1035	65	4	2	68	151	2	2	18	9	13	1	62	2	9	1	142	4	.9	42	160	170	195	1.3	13	35	2.6	1.4	1440	30	0	0	210	540	35	2	0	0	20	10	0	2000	0	1000	0	0	0	0	0	0
1054	34	2	1	69	173	4	3	22	11	13	1	20	1	5	0	150	4.2	1.5	16	37	38	165	1.1	14	27	4.1	1	1700	0	0	0	270	600	40	2	0	0	20	10	0	2000	0	2000	0	0	0	0	0	0
1220	59	3	1	72	165	2	2	16	8	13	1	62	1	4	0	141	4.6	1.28	28	27	23	186	1.7	18.3	37	2.7	1.28	1050	5	0	0	270	540	40	2	0	0	20	10	0	2000	0	2000	0	0	0	0	0	0
309	39	2	1	80	168	2	3	16	10	2	1	21	1	1	0	150	3.1	.8	17	27	36	141	1.2	14	30	3.2	.8	1450	0	0	0	270	540	40	2	0	0	20	10	0	2000	0	1500	0	0	1	2	0	0
554	53	3	1	95	178	4	1	14	6	2	1	64	1	12	0	143	3.3	1	21	35	45	479	1.2	13.9	29	3	2.5	1250	30	0	0	270	450	35	2	0	0	20	20	0	2000	0	1000	0	0	0	0	0	0
692	57	3	1	80	176	1	2	22	9	2	1	35	2	2	1	155	3.2	.7	25	35	15	83	1.6	15	38	3.5	.3	1150	0	30	0	240	600	30	2	0	0	30	20	0	1000	0	1500	0	0	0	0	0	0
790	68	4	1	68	160	4	3	25	12	2	1	57	1	2	0	146	3.8	1.2	16	92	49	159	2	15	47	3.1	1.8	800	0	0	0	270	120	50	2	0	2	50	40	0	3000	0	2500	0	5	2	3	5	0
1001	58	3	1	70	170	2	3	31	11	2	3	56	2	4	1	151	3.5	.9	39	20	20	238	1.5	16	30	3	.2	1350	5	25	0	240	540	35	2	0	0	40	20	0	2000	0	2000	0	0	0	2	5	0
1026	36	2	1	59	174	4	3	25	10	16	1	37	1	3	0	154	4.5	2.1	55	42	14	215	2	20	65	3.6	.4	1066	20	0	0	210	390	30	2	0	0	30	20	0	2000	0	2000	0	0	0	0	0	0
1210	63	4	1	90	170	2	2	19	8	2	1	63	1	2	0	143	3.7	1.9	15	31	9	67	1.1	14	34	2.5	.4	990	10	0	0	240	240	35	2	0	0	20	20	0	2000	0	2000	0	0	0	0	0	0
5	52	3	2	70	165	4	3	31	13	7	1	27	1	2	0	157	3	1.4	20	63	28	156	1.4	16	30	4.5	.3	1200	15	0	0	210	480	40	2	0	0	20	10	0	2000	0	1500	0	0	0	2	0	3
42	18	1	2	73	170	1	2	20	8	7	1	15	1	11	0	133	4	.5	18	730	230	271	1	13	36	3	.3	1160	0	0	0	210	600	40	2	0	0	10	10	0	2000	0	1000	0	0	0	0	0	0
47	24	2	2	49	150	4	3	30	13	7	1	21	1	2	1	147	4.4	1.2	16	76	44	118	1.5	17	30	2.5	1	1000	5	0	0	270	120	25	2	0	0	20	10	0	3000	0	1500	0	2	2	3	4	0
57	53	3	2	50	162	2	3	26	10	6	2	48	1	2	0	141	3.6	.9	18	65	62	146	1.3	15	46	3.8	1.5	1350	10	15	0	270	420	50	1	0	0	5	5	1500	500	500	500	0	0	2	2	3	0
67	31	2	1	52	167	1	3	30	12	6	6	46	1	2	0	165	3.3	1.4	49	90	32	157	1.4	16	23	2.5	.7	900	0	0	0	330	480	35	2	0	0	20	10	0	2000	0	2000	0	0	0	0	0	0
139	45	3	2	65	167	1	2	22	8	8	1	58	1	5	0	145	3.5	1.2	20	24	69	45	1.2	12.9	30	3	1	1550	15	10	0	330	480	35	1	0	0	20	20	0	2000	0	2500	0	0	1	2	0	0
401	58	3	2	84	158	1	3	17	10	7	6	36	2	2	0	141	3	1.3	18	114	99	122	1.1	13	27	2.9	1.2	1300	10	0	0	275	480	34	2	0	0	10	10	0	2000	0	2000	0	0	1	2	5	0
482	39	2	1	76	170	2	3	22	11	7	1	20	1	9	0	152	4.5	1.6	53	251	158	343	3.2	25	41	2.8	1.2	1400	15	0	0	270	200	40	1	0	0	40	20	0	3000	0	2000	0	0	0	1	0	0
758	33	2	1	88	175	4	3	28	12	6	3	31	1	5	0	144	4.5	1.6	27	54	18	232	2.3	19.5	28	2.9	.7	1350	0	0	0	180	480	38	1	0	0	60	40	0	2000	0	1500	0	0	1	1	0	0
821	51	3	1	65	174	4	3	21	12	7	1	66	1	4	0	139	4	.9	35	68	48	145	1.3	28	60	3	.4	920	0	0	0	240	390	40	2	0	0	60	20	0	2000	0	1500	0	0	0	1	0	0
842	56	3	1	63	160	4	1	12	6	6	1	53	1	3	0	146	4	1.6	30	39	13	173	1.9	18.4	50	3.2	.6	1100	0	0	0	150	480	35	1	0	0	20	20	0	2000	0	1000	0	0	0	0	0	0
863	28	2	1	62	170	2	3	27	11	7	1	23	1	2	0	139	4	1.1	12	14	12	158	1	13	33	5.1	.4	618	0	0	0	360	40	60	2	0	0	20	10	0	3000	0	1500	0	0	0	2	0	0
1019	48	3	1	65	165	3	3	23	11	7	3	50	1	12	1	149	3.5	1.6	59	12	16	188	1.3	14.6	36	3	.6	1400	0	20	0	270	450	50	1	0	0	10	10	0	2000	0	1500	0	0	0	0	0	0
1089	38	2	1	73	165	2	2	23	9	6	3	50	1	7	0	143	4.5	2	81	144	283	290	1	12	25	3.2	.8	1414	5	0	0	330	480	45	1	0	0	20	10	0	2500	0	2000	0	0	0	1	0	0
1213	36	2	2	58	160	4	3	18	10	6	1	26	2	5	0	163	5.5	1.1	7	33	26	218	1.1	13	31	2.5	.6	1000	0	0	0	300	630	30	2	0	0	20	20	0	2000	0	2500	0	0	1	4	0	3
151	66	4	1	63	160	2	3	13	10	9	1	68	1	3	0	137	3.6	1.8	27	17	11	206	1.3	13	26	2.5	.7	1300	10	20	0	210	400	30	2	0	0	20	20	0	2000	0	2000	0	0	0	2	0	0
153	62	4	1	70	170	1	2	14	8	9	3	37	2	6	0	149	3.5	1	16	56	13	189	1.12	13.8	24	3	3.34	1300	20	20	0	270	660	35	2	0	0	5	5	1500	500	1000	500	0	0	0	3	0	0
478	37	2	2	62	170	1	3	19	11	9	7	20	2	6	0	141	4.6	1.9	33	219	33	275	1.5	15.9	45	4.1	.7	1490	10	0	0	270	720	45	1	0	2	60	20	0	2000	0	2000	0	7	1	7	0	10
549	57	3	2	80	175	1	2	15	8	9	1	49	1	10	1	130	3.6	3.6	55	80	53	151	1.8	13	18	3	.8	1600	0	0	0	180	300	35	2	0	0	80	40	0	2000	0	1000	0	0	0	5	0	5
640	71	4	1	70	170	2	1	19	6	9	3	70	2	5	0	150	3.7	1.1	32	16	13	190	1	11.5	32	3.5	.3	845	15	0	0	210	480	35	2	0	0	40	20	0	2000	0	2000	0	0	0	0	0	0
726	39	2	1	70	180	4	3	47	11	9	3	55	1	2	1	138	3.8	1.3	45	126	49	130	1.2	14	27	3.5	3.2	1200	0	30	0	330	400	35	2	0	2	40	40	0	1000	0	1500	5	5	5	1	5	5
792	59	3	1	65	175	1	3	21	10	15	3	61	1	2	0	153	3.8	1.3	42	26	12	125	3.3	27	30	3.2	.8	1100	3	10	0	210	420	40	1	0	0	30	20	0	2000	0	2000	0	0	0	1	0	0
802	57	3	1	90	172	4	3	25	13	15	1	59	1	4	0	142	3.5	1.05	16	19	10	147	2.7	28.5	120	2.8	.2	1700	0	5	0	210	520	25	2	0	0	30	20	0	2000	0	2000	0	0	2	2	0	5
803	62	4	1	80	175	1	1	11	6	9	1	59	1	11	1	148	4.3	1.5	15	20	60	200	1.5	15	34	3.5	1	1670	0	0	0	270	420	50	1	0	0	20	20	0	2500	0	1500	0	0	0	1	0	0
831	55	3	1	73	175	4	2	24	8	9	3	60	1	3	0	146	4.2	.8	17	22	14	144	1.3	15	33	2.6		1000	30	0	0	240	600	35	1	0	0	20	20	0	2000	0	1500	0	0	0	1	0	0
1011	54	3	1	90	180	4	2	21	9	9	1	53	1	2	1	141	3.8	2.7	30	63	37	133	1.72	17	42	3	.3	1060	5	0	0	210	420	35	2	0	0	10	10	0	2000	0	1500	0	0	0	0	0	0
1237	34	2	2	80	160	4	3	56	14	9	3	33	2	4	0	156	3.5	3	30	37	29	113	1.4	16	43	3	.3	1150	0	0	0	210	420	25	2	0	3	20	20	0	2000	0	1000	0	3	3	4	5	5
54	65	4	1	56	175	1	2	11	9	14	1	67	1	6	0	156	4.5	2	43	56	33	171	1.4	16	23	3.5	.4	1000	0	0	0	330	540	30	2	0	0	20	20	0	2000	0	2500	0	0	0	2	0	0
329	53	3	2	60	150	2	2	15	9	10	3	70	1	2	0	135	6.1	5.3	51	170	130	191	1.8	18	44	3.2	.5	900	15	0	0	240	70	35	1	0	0	5	5	1000	1000	1000	1000	0	0	0	3	0	5
872	46	3	1	85	178	1	3	22	12	14	5	45	2	3	1	170	3.2	1	25	144	143	237	1.1	13	26	4	.3	1000	10	0	0	210	600	35	2	0	0	20	40	0	2000	0	1000	0	0	0	1	0	0
1092	39	2	2	63	160	1	2	10	8	10	1	28	1	2	0	171	2.8	1.9	22	72	39	78	2	22	32	2.2	.8	675	0	0	0	270	600	40	1	0	0	20	10	0	2000	0	2000	0	0	0	1	0	0
1247	30	2	2	48	155	2	1	13	6	10	1	5	2	13	1	122	3.2	.5	14	71	71	398	1	12	24	2.4	.5	600	0	0	0	240	500	25	2	0	0	5	5	1500	500	1000	500	0	0	0	1	0	0
62	34	2	1	45	165	1	2	15	9	13	1	10	2	3	0	167	3.7	1.5	33	34	31	448	1.2	16	29	3	.4	700	0	0	0	210	390	35	1	0	0	20	20	0	2000	0	2000	0	0	1	1	0	0
138	48	3	1	75	178	4	3	28	13	13	1	40	1	5	0	141	3.8	.8	30	95	150	226	1	12	50	3.7	1	1215	20	0	0	240	600	35	1	0	0	5	5	1500	500	1000	500	0	0	1	3	0	0
161	56	3	2	56	165	4	3	23	10	13	1	51	2	4	1	164	4.2	1.2	34	24	21	260	1.2	14.5	40	2.5	1	1100	5	30	0	270	690	50	1	0	0	20	10	0	2000	0	1500	0	0	1	2	0	0
558	56	3	1	105	160	4	2	13	7	13	5	53	2	2	1	150	4.4	2.3	30	403	200	131	1.73	17	34	3.1	.5	970	5	40	0	270	510	32	2	0	0	40	20	0	2000	0	2000	0	0	0	0	0	0
680	67	4	1	90	175	4	2	13	9	13	1	65	1	4	1	149	3.5	2.4	50	44	38		7.36	45	75	3.4	.8	1450	0	0	0	300	540	40	2	0	0	40	40	0	2000	0	1000	0	0	0	1	0	0
823	53	3	1	80	180	4	2	21	7	13	1	13	1	2	1	161	4	1.7	40	126	361	249	1.7	17.3	35	2.2	.5	1250	0	0	0	360	480	30	2	0	0	20	20	0	3000	0	2000	0	0	0	0	0	0
857	41	3	1	65	169	3	3	20	10	13	2	46	1	3	0	150	4.1	1.6	17	956	285	188	2.3	20	45	2.8	2.3	1260	5	0	0	210	480	30	1	0	0	30	20	0	2000	0	1500	0	0	0	2	0	0
859	52	3	1	83	170	3	2	23	8	13	1	43	1	4	0	141	3.1	.7	23	55	17	208	1	13	27	2.5	1.8	1500	15	0	0	270	420	45	1	0	0	20	20	0	2000	0	2000	0	0	0	3	0	0
1155	60	3	1	76	175	2	2	12	8	13	3	48	1	2	0	142	3.6	3.3	82	25	15	283	1.4	15	32	3.5	.9	1260	0	0	0	270	480	35	2	0	1	20	10	0	2000	0	2000	0	0	0	1	0	0
59	52	3	1	67	177	4	2	19	8	1	1	14	1	4	0	152	3.5	1.4	16	403	495	298	1.4	15	30	2.7	1	1150	0	0	0	240	480	30	2	0	0	5	5	1000	500	1000	500	0	0	1	2	0	0
165	20	1	2	55	157	1	2	20	8	18	3	35	2	4	0	145	4.9	7	163	35	39	159	1.57	15.4	35	3	.3	1000	0	0	0	200	600	35	2	0	0	10	10	0	1000	0	500	0	0	1	1	0	0
166	58	3	2	98	165	1	3	19	10	2	4	32	1	5	0	144	4.1	.7	26	33	58	125	1.1	14	26	3.1	.7	1800	35	0	0	210	660	30	2	0	2	20	20	0	3000	0	2000	0	0	0	5	0	5
263	30	2	2	75	165	2	3	39	11	2	1	37	1	3	0	156	4.3	1.1	36	52	62	106	1.2	14	25	2.1	.7	1300	30	0	0	270	600	50	2	0	0	20	20	0	2000	0	2000	0	0	0	4	5	0
388	58	3	2	82	162	4	2	14	9	2	4	57	1	3	0	150	3.6	1.5	45	24	17	167	1.2	16	30	3.4	1	1850	0	0	0	330	480	50	2	0	0	20	10	0	2000	0	2000	0	0	0	5	5	0
392	46	3	1	80	180	1	2	17	7	2	3	49	1	4	0	142	4.6	1.3	17	55	48	212	1.1	14	26	3.8	1	1200	35	0	0	270	600	30	2	0	0	5	5	1000	500	1500	500	0	0	0	2	0	0
415	62	4	2	66	167	4	3	16	11	2	3	67	2	3	0	145	3.3	2.7	41	172	95	207	1.8	23	29	2.9	1.3	800	5	0	0	290	120	30	2	0	0	5	5	1500	500	1000	500	0	0	0	1	0	0
428	50	3	1	78	170	4	3	17	10	2	1	57	1	2	1	140	4.7	1.4	16	111	49	154	1.5	16	24	3	1.1	1230	10	0	0	270	720	40	2	0	1	10	10	1500	500	1500	500	0	0	3	2	0	5
671	41	3	1	85	176	2	3	45	13	1	1	48	2	3	0	165	3.5	.6	32	17	18	459	6.62	42	90	3.5	.3	1550	0	0	0	240	390	40	1	0	0	60	20	0	2000	0	1500	0	6	0	4	0	5
678	62	4	1	90	175	2	3	44	14	2	3	65	2	2	1	152	3.5	2	43	95	149	134	1.5	16	40	3.5	1	1150	10	0	0	300	480	40	2	0	0	60	20	0	3000	0	2000	0	0	0	5	0	5
685	45	3	1	100	190	4	3	23	11	2	3	53	1	7	0	148	4.1	.9	37	106	88	373	1	13	25	3.1		1500	0	0	0	270	540	40	1	0	0	30	20	0	3000	0	2000	0	5	0	2	0	5
830	26	2	2	60	170	1	1	13	6	16	1	35	1	3	0	147	3.7	1	56	36	27	198	1.8	17	27	3.2	1	1100	0	0	0	240	480	30	2	0	0	20	20	0	2000	0	1500	0	0	0	1	0	0
1016	15	1	1	60	170	2	3	28	12	16	1	29	1	9	0	153	4.5	1.5	40	135	80	230	1.3	16	46	3.1	1.2	1300	0	20	0	270	120	36	2	0	0	20	10	0	2000	0	1500	0	0	1	0	0	0
1074	32	2	1	60	181	3	2	15	8	16	4	14	1	6	0	143	4.6	.6	11	21	13	680	1.4	15.5	43	3.9	.8	950	0	0	0	270	600	35	2	0	0	10	10	0	2000	0	1000	0	0	0	0	0	0
1124	32	2	2	70	169	2	1	12	6	16	1	34	2	4	0	159	3.4	.6	10	9	13	175	1	18	25	3	.5	1170	0	0	0	270	540	25	2	0	0	10	10	0	2000	0	2000	0	0	0	0	0	0
1178	34	2	2	58	160	4	3	30	13	16	1	39	2	10	1	134	4.5	.4	8	19	9	355	1.2	13.7	25	2.3	1	790	25	0	0	270	540	27	2	0	0	20	10	0	2000	0	2000	0	2	1	2	0	2
1212	63	4	1	95	180	4	2	17	9	2	3	56	1	2	0	132	4.5	1	22	13	32	201	1.24	14.7	32	3.7	.9	990	10	0	0	270	510	37	2	0	3	20	10	0	2000	0	2000	0	0	2	4	4	0
37	57	3	1	85	180	2	3	30	12	7	1	55	1	3	0	140	3	2	23	167	22	145	1.7	17.5	61	3	4	1300	20	0	0	240	420	50	2	0	0	20	10	0	2000	0	1000	0	0	0	3	5	0
162	46	3	2	75	153	1	3	18	11	7	3	27	1	2	0	164	3.7	2.3	41	17	71	198	1	13	25	3	.8	1320	0	0	0	210	660	25	2	0	0	20	10	0	2000	0	1000	0	0	0	1	0	0
168	42	3	2	52	170	4	3	33	13	6	2	30	2	5	1	155	2	1.1	62	89	64	214	1.3	15	30	3.5	2.5	1000	10	0	0	270	600	38	1	0	0	20	10	0	2000	0	2000	0	0	1	2	0	4
235	41	3	1	59	169	2	2	14	7	6	1	52	1	2	0	140	4.5	1.5	32	180	90	110	1	13	25	3	1	1100	0	0	0	270	480	40	2	0	0	20	20	0	2000	0	2500	0	0	1	0	0	0
254	41	3	1	74	180	3	3	35	14	8	1	57	1	2	0	152	3.5	1.1	20	46	32	165	1.1	14	30	3.4	2.3	800	0	10	0	270	120	45	1	0	1	20	10	1000	1500	500	1500	4	0	4	3	4	0
274	69	4	1	75	175	3	1	11	6	7	1	28	1	3	0	145	3.7	1.3	22	45	72	168	1.4	16	27	3	.3	1000	0	0	0	225	480	33	2	0	0	20	20	0	2000	0	2000	0	0	2	3	0	4
346	39	2	1	70	175	4	2	16	7	6	3	20	2	23	0	158	3.5	.5	14	50	40	185	1.5	16	39	3.2	.3	1300	0	0	0	240	540	40	2	0	0	20	10	0	2000	0	2000	0	0	0	0	0	0
453	32	2	1	56	165	2	2	20	8	6	6	19	2	8	0	133	3.5	.6	33	46	83	173	1.14	13	30	3.6	.4	1414	0	0	0	330	620	60	1	0	0	20	10	0	2000	0	2500	0	0	0	1	0	0
486	45	3	1	70	182	2	3	22	11	7	5	50	1	4	1	147	3.7	1.2	40	100	75	146	1	12.6	39	3.2	1.4	960	20	0	0	210	500	40	2	0	0	60	20	0	2000	0	2000	0	0	0	2	0	0
526	19	1	2	55	167	4	3	32	12	7	1	28	2	2	1	149	3.2	1.6	20	42	120	215	1.5	15.8	39	2.6	.5	850	0	0	0	300	540	44	2	0	0	60	20	0	2000	0	1000	0	0	0	0	0	0
677	33	2	2	60	160	1	3	39	12	7	1	27	1	9	0	149	3.5	.8	50	28	25	213	1.3	14	27	3.5	.4	1375	10	0	0	210	480	32	2	0	0	30	20	0	1500	0	1000	0	0	0	2	0	0
704	33	2	2	65	163	4	2	16	8	7	3	38	2	3	0	133	3.5	.8	21	10	7	130	1.6	17	51	3.2	.2	1300	10	30	0	180	380	25	2	0	0	20	20	0	2000	0	1000	0	0	0	1	0	0
816	42	3	2	55	150	4	2	22	9	6	1	10	1		1	138	4.5	1.4	13	740	158	730	3.6	27	90	3	.3	700	0	0	0	210	540	35	2	0	0	40	20	0	2000	0	2000	0	0	0	2	0	0
860	51	3	2	52	153	4	2	13	7	11	1	36	1	5	0	153	4	1.4	22	71	40	161	1.5	18	40	3.5	.6	1150	0	15	0	270	390	40	2	0	0	20	10	0	3000	0	2500	0	0	1	2	0	2
948	46	3	2	53	160	4	2	25	9	8	1	21	1	9	0	147	5.3	.9	11	24	15	211	1.7	17.5	29	3.4	1	1500	10	10	0	300	540	40	2	0	0	20	20	0	2500	0	2000	0	0	0	3	0	5
1106	37	2	1	60	175	2	3	28	12	6	4	50	2	2	0	152	3	.8	19	25	21	179	1.5	16	30	3.5	1	1900	20	0	0	300	420	40	1	0	0	20	10	0	2000	0	1500	0	0	0	2	0	0
1140	45	3	1	60	166	1	1	9	5	6	2	41	1	2		157	3.3	1.4	13	68	64	145	1.35	15.4	30	4.4	.1	1170	0	0	0	240	120	20	2	0	0	20	10	0	2000	0	1000	0	0	0	0	0	0
1205	44	3	2	75	165	2	3	16	10	11	1	17	2	3	1	157	3.5	.9	18	177		112	1.3	10	30	2.8	.9	1000	0	5	0	180	360	28	2	0	0	20	10	0	2000	0	1000	0	0	0	1	3	0
1211	51	3	2	80	170	1	2	21	9	7	1	14	1	4	0	139	4	3.4	68	68	163	330	1.2	14	28	2.9	1.7	1600	0	0	0	210	600	40	2	0	2	20	10	0	2000	0	1000	0	0	0	1	0	5
1264	27	2	2	75	161	1	3	21	10	7	1	39	1	3	0	159	4	3.02	58	120	38		1.4	16.4	41	3	1.2	1500	15	0	0	240	540	36	2	0	0	20	10	0	2000	0	2000	0	0	0	2	0	0
33	42	3	1	73	170	2	3	33	12	9	1	43	1	5	0	164	2.8	.8	13	20	19	142	1	13	36	2.3	.4	1570	15	0	0	240	600	40	1	0	0	20	20	0	2000	0	2000	0	0	3	1	4	0
34	55	3	1	87	185	1	2	19	7	15	3	52	1	3	0	144	3.9	.9	15	24	28	125	1.2	13.5	40	3.5	.5	1500	15	0	0	360	420	35	2	0	1	20	10	0	2000	0	2000	0	0	0	1	0	0
48	69	4	1	80	165	4	3	22	10	9	4	45	2	24	0	150	3.8	1	14	12	20	397	1.4	16	27	3	1	1950	10	0	0	240	480	60	2	0	0	20	10	0	3000	0	2000	0	0	0	2	5	0
55	53	3	1	55	176	4	2	25	8	9	3	43	2	6	0	168	3.5	2	15	13	44	149	1.3	15	26	3	.8	1500	30	0	0	240	625	40	2	0	0	20	10	0	2000	0	1500	0	0	0	1	0	0
130	41	3	2	61	154	2	3	27	10	9	6	19	2	19	1	160	3	1.5	32	45	60	206	1.3	15	34	3	.7	1200	0	0	0	270	510	35	2	0	0	20	20	0	2000	0	2000	0	0	2	1	5	0
200	56	3	1	70	170	4	3	21	11	15	3	53	2	2	0	160	3	1	15	19	21	285	1.6	18	47	4.4	1.3	1650	40	0	0	240	600	35	2	0	0	5	5	1500	500	1500	500	0	2	1	2	0	3
225	59	3	2	70	160	2	2	21	9	9	1	67	1	1	0	148	3.5	1.6	28	17	31	237	1.3	14	26	3.1	1	1200	0	0	0	240	180	30	2	0	0	20	20	0	2000	0	2000	0	0	2	2	5	0
281	51	3	1	100	175	4	2	14	9	9	1	58	1	6	0	145	3.6	2.1	65	32	34	165	1.4	20	42	2.6	1	1000	20	0	0	270	460	35	1	0	1	5	5	1500	500	1500	500	0	0	3	5	5	0
318	54	3	1	89	185	3	3	31	13	9	1	65	1	6	0	149	4.2	1.69	25	53	46	238	1.1	13	25	3	.7	1300	25	0	0	240	600	45	1	0	0	20	10	0	2000	0	2000	0	0	0	0	5	0
325	53	3	1	80	170	2	3	23	12	9	1	65	1	4	0	148	4	1.5	18	48	43	180	1.2	15	40	2.7	.3	1100	5	0	0	300	210	40	2	0	0	20	20	0	2000	0	2000	0	0	0	1	0	0
409	54	3	1	70	167	4	3	25	11	15	3	59	2	1	0	146	4.3	1.7	97	37	83	150	3.1	26	37	2.8	2.1	1300	0	0	0	180	420	30	2	0	0	20	10	0	2000	0	1000	0	0	0	3	5	0
467	46	3	1	82	178	2	2	20	9	9	6	34	1	8	0	138	3.7	.8	18	27	81	151	1.3	16	42	3.2	.5	1560	0	0	0	240	460	40	1	0	0	40	20	0	3000	0	2000	0	0	0	1	0	0
484	52	3	2	70	166	4	3	23	11	9	3	53	2	4	0	145	4.3	.8	15	68	25	150	1.3	15	30	3.9	.9	1200	10	50	0	210	750	38	1	0	0	60	20	0	2000	0	1000	0	0	0	4	0	4
571	38	2	1	90	173	4	2	26	9	9	1	46	1	2	0	140	5	1.8	40	357	160	198	2.2	20	39	3.4	2.4	1100	0	0	0	210	145	30	2	0	0	40	20	0	2000	0	1000	0	0	0	1	5	0
672	46	3	1	75	175	2	3	36	11	9	1	13	1	6	0	156	3	.7	29	175	92	336	1.4	15	34	3.4	.8	1200	0	0	0	240	480	30	2	0	0	60	20	0	2500	0	1500	0	0	1	2	0	0
751	61	4	1	50	172	4	2	17	7	15	3	55	1	5	1	150	4.4	1.2	18	36	26	198	3.3	26.6	36	2.6	.3	1500	10	0	0	270	450	35	2	0	0	40	20	0	2000	0	1000	0	0	0	0	0	0
763	36	2	2	63	156	2	3	25	10	9	1	7	1	6	0	142	3.6	.9	56	46	76	297	1.29	14.2	26	3.5	.4	1000	0	0	0	180	450	35	2	0	0	10	10	0	1000	0	1000	0	0	0	0	0	0
856	34	2	1	65	175	2	3	27	12	9	1	32	1	3	0	144	4.1	1	46	38	24	122	1.5	16	46	2.9	1	1600	15	0	0	240	420	35	2	0	0	40	20	0	2000	0	2000	0	0	0	3	0	0
867	68	4	2	43	158	4	2	18	9	9	1	44	2	3	0	135	3.1	.8	14	35	61	202	1.2	14	30	4.3	1	1000	5	0	0	180	660	30	2	0	0	20	20	0	1500	0	1000	0	0	0	2	0	0
901	41	3	2	80	160	4	3	28	10	9	4	50	1	6	0	140	4.8	.8	20	24	33	110	1	12	25	3.5	.5	1200	0	0	0	210	210	35	2	0	0	20	20	0	2000	0	1000	0	0	0	0	0	0
909	60	3	1	80	175	4	3	32	12	15	3	56	2	4	0	148	4	1.1	31	68	95	473	1.2	12	39	2.5	.5	1500	25	50	0	360	600	35	2	0	2	20	20	0	2500	0	3000	0	0	0	6	0	5
954	42	3	1	70	169	1	2	14	7	9	4	52	2	4	0	128	4	.5	8	33	26	218	1.1	12.6	26	3.2	.4	1200	10	10	0	300	540	45	2	0	0	20	20	0	2000	0	2000	0	0	0	0	0	0
975	55	3	1	85	168	4	3	17	10	9	1	55	1	2	0	142	3.6	1.4	11	56	30	208	1.5	16	37	3.3	1.1	1150	0	0	5	270	120	36	2	0	0	20	10	0	2000	0	1500	0	0	0	0	0	0
1014	53	3	1	75	175	2	2	24	9	9	1	56	2	10	1	139	4.8	.8	43	28	27	395	1.7	19	40	3	1	1150	5	0	0	240	450	35	2	0	0	20	20	0	2000	0	2000	0	0	0	0	0	0
1031	49	3	1	64	163	2	3	19	10	9	1	34	2	5	0	152	3.1	.6	8	13	22	137	1.4	15.5	33	3.5	.3	1250	0	0	0	190	140	28	2	0	0	20	10	0	2000	0	2000	0	0	0	0	0	0
1032	50	3	1	80	175	4	3	24	11	9	6	26	1	9	0	142	3.9	1.2	30	81	195	196	1.2	14	32	2.2	.5	1450	0	0	0	240	570	45	1	0	0	5	5	1500	500	500	500	0	0	0	0	0	0
730	20	1	2	60	160	2	1	6	5	14	6	23	2	5	1	156	3.2	1.6	22	400	230	194	1	14	35	2.8	.7	1000	30	0	0	270	130	40	1	0	0	20	20	0	2000	0	1500	0	0	0	0	0	0
1109	26	2	1	70	190	2	3	17	10	10	1	29	1	5	1	137	5	5.8	71	695	152	110	1.2	12	29	2.1	.6	1500	10	10	0	240	480	44	1	0	0	20	10	0	2000	0	1500	0	0	0	2	0	0
19	17	1	1	48	165	2	2	28	9	13	2	38	1	7	1	147	3.5	1	13	37	34	190	1.2	14	30	4.2	.6	1500	5	0	0	300	150	38	1	0	0	10	10	0	2000	0	2000	0	0	1	1	0	0
119	56	3	1	90	170	4	3	20	10	13	3	70	2	5	0	130	4.3	4.3	56	58	131	307	1.3	14	38	5.2	.9	1300	5	0	0	270	480	26	2	0	0	20	20	0	2000	0	1500	0	0	0	3	0	0
133	61	4	1	90	181	4	3	33	11	13	3	59	2	8	0	140	3.6	1	28	16	96	127	1.1	13	30	3.5	1.3	1150	5	10	0	270	600	30	1	0	2	20	20	0	2500	0	2000	0	4	2	4	0	5
223	43	3	2	70	170	4	3	29	14	13	3	76	2	1	0	154	3.1	1.4	26	29	14	215	1.2	15	26	4.5	1.5	1500	0	10	0	210	120	40	2	0	0	10	10	0	2000	0	1500	0	0	2	3	5	0
384	44	3	1	65	165	4	3	32	13	13	3	71	2	10	0	139	4.8	.9	11	30	29	491	1.3	16.6	44	1.9	.9	800	0	0	0	360	240	35	1	0	2	20	20	0	2000	0	1500	0	5	6	8	5	5
626	63	4	2	50	151	4	2	20	8	13	1	58	1	9	0	155	4.5	1.3	17	24	17	113	1.4	13	32	4.2	.4	1490	0	0	0	270	360	30	2	0	0	20	20	0	2000	0	1500	0	0	0	0	0	0
663	53	3	1	70	166	2	2	23	9	13	1	57	1	3	0	157	4.3	3.9	30	623	309	82	1.4	15	52	2.5	1.5	1264	0	10	0	180	330	35	1	0	0	20	10	0	2000	0	1000	0	0	0	0	0	0
700	50	3	2	60	155	3	2	30	9	13	1	31	1	1	0	143	4.5	3.1	70	55	29	179	2.2	20	35	3.6	.9		10	10	0	180	420	25	2	0	0	40	20	0	2000	0	1000	0	0	0	1	0	0
744	61	4	1	85	180	2	2	20	7	13	3	53	2	7	1	147	3.84	2.7	56	290	380	143	1.29	15	29.1	2.7	.3	1200	0	0	0	240	600	35	2	0	0	20	10	0	2000	0	1000	0	0	1	3	0	0
752	56	3	1	80	173	1	3	24	13	13	1	63	2	5	0	134	3.7	1.4	25	7	53	222	1.3	14	24	3.2	.3	1160	5	10	0	300	440	40	2	0	0	60	20	0	2000	0	2000	0	0	0	3	5	0
779	59	3	2	80	160	2	2	22	9	13	3	56	2	2	0	148	3.3	1.5	68	33	16	407	1.1	12.5	25	3	.8	845	0	20	0	300	510	35	2	0	0	20	20	0	2000	0	1000	0	0	0	0	0	0
945	66	4	1	77	175	2	3	21	10	13	1	57	2	2	1	143	3.5	1.5	18	21	12	165	1.45	17.6	41	3.2	1	950	25	0	0	270	480	30	1	0	0	20	10	0	2000	0	1000	0	0	0	2	0	0
987	65	4	1	80	170	4	3	42	11	13	3	55	2	7	0	164	3.2	.8	14	32	17	250	1.4	17	35	2.5	1.2	1500	0	0	0	120	510	35	2	0	2	10	10	0	1000	0	2000	0	0	3	3	0	0
1046	58	3	2	64	152	2	2	17	8	13	1	39	1	2	0	139	3.9	1.2	24	114	80	162	1.97	22.4	40	2.4	1.2	1180	0	0	0	210	420	35	2	0	1	20	10	0	2000	0	1000	0	0	0	1	0	0
1060	34	2	1	75	173	4	3	51	13	13	1	26	1	13	0	134	5.5	1.9	50	370	280	206	1.2	12	34	2.8	2	1130	20	0	0	180	480	40	1	0	0	20	10	0	2000	0	2000	0	0	2	3	5	0
1251	47	3	2	55	161	2	3	20	10	13	4	32	1	2	0	175	2.5	1.6	20	8	13	153	1	12	25	3.5	.9	1640	5	15	0	330	600	30	2	0	0	20	10	0	2000	0	1500	0	0	1	2	5	0
1256	58	3	1	60	170	2	3	19	12	13	3	64	1	4	0	141	4.3	2.5	51	46	24	168	1.4	16	30	3.1	1	1400	0	0	0	300	450	55	2	0	0	5	5	1000	500	1000	500	0	0	2	4	4	0
63	69	4	1	80	165	3	2	15	8	2	3	63	1	2	0	150	3.5	1.3	20	18	10	124	1	13	30	4.1	.5	1500	0	0	0	240	120	35	2	0	0	20	10	0	2000	0	2000	0	0	0	3	4	0
242	57	3	2	60	160	1	2	29	9	2	1	59	1	7	0	142	3.9	1.218	18	64	43	132	1.1	14	45	3.5	.7	600	0	0	0	270	150	35	2	0	0	20	10	0	1500	0	1000	0	2	0	3	0	3
246	21	2	1	85	178	4	3	34	13	1	1	40	1	2	0	140	4.2	2.5	50	459	416	211	2.1	20	59	3.1	3.4	1150	10	0	0	270	540	40	2	0	2	20	10	0	2000	0	2000	0	0	2	3	5	0
376	61	4	1	79	180	1	3	22	10	2	1	68	2	2	0	153	4.7	.9	12	32	11	360	1	13	38	3.5	2.6	1100	15	15	0	240	600	40	2	0	0	20	20	0	2000	0	2000	0	0	0	3	5	0
543	57	3	1	90	170	4	3	27	13	2	1	59	1	5	0	144	3.5	1.9	28	47	21	157	1.44	15	41	3.3	1.25	1200	0	0	0	240	360	28	2	0	0	40	20	0	2000	0	1500	0	0	0	2	0	2
754	18	1	2	42	168	2	1	21	6	18	1	29	1	2	0	135	5	1.5	17	79	32	176	1.3	15.5	39	2.6	.2	1020	0	0	0	180	360	25	2	0	0	20	20	0	1000	0	1000	0	0	0	0	0	0
938	48	3	1	65	178	2	3	26	11	2	1	17	1	1	0	143	4.7	2	19	80	43	216	3.1	27	50	2.6	.6	1000	15	30	0	360	240	45	1	0	2	30	20	0	3000	0	2000	0	6	4	5	0	5
968	47	3	1	75	170	2	2	21	8	2	1	30	1	7	0	135	4.5	1	13	69	30	244	1.2	17.3	35	2.1	1.7	1600	20	0	0	390	210	65	1	0	0	20	10	0	3000	0	2000	0	3	2	5	0	2
991	39	2	1	80	175	4	3	32	12	5	1	29	1	3	0	150	4.5	1.5	28	59	39	150	1.4	17	38	3.2	.5	1460	30	0	0	240	700	28	2	0	0	20	20	0	2000	0	2000	0	0	0	0	0	0
1070	60	3	1	105	160	1	2	11	6	2	1	43	1	8	0	154	3.2	.8	40	35	100	544	1.19	19	24	2.4	.5	1150	10	0	0	240	300	25	2	0	2	20	10	0	3000	0	2000	0	0	0	0	0	0
1167	25	2	1	45	167	2	3	21	11	16	1	29	1	2	0	158	2.3	1.6	18	68	28	145	1.8	16.5	42	3	2.1	600	0	0	0	210	540	30	2	0	0	20	10	0	2000	0	1000	0	0	0	0	0	0
1236	66	4	2	80	165	1	3	22	12	2	2	51	1	11	1	165	3.9	1	49	18	29	110	1.08	12	80	2.8	1.1	925	20	0	0	270	500	40	2	0	2	20	10	0	2000	0	2000	0	0	1	3	3	0
29	49	3	1	83	175	3	2	20	9	7	1	12	2	4	0	140	4.1	1.5	21	52	36	429	1.3	16	35	3	.8	960	0	0	0	240	480	27	2	0	0	20	20	0	2000	0	2000	0	0	1	0	0	0
132	34	2	1	65	172	1	2	15	9	6	3	27	2	2	0	157	3	1.1	17	28	10	96	1.3	15	30	3.5	.5	1020	0	0	0	300	660	30	2	0	0	20	20	0	2000	0	2000	0	0	0	2	0	0
141	51	3	1	54	168	2	3	23	11	6	3	61	1	7	0	148	4.5	1.3	21	17	37	161	1.6	19	36	3	.7	1200	15	20	0	180	420	30	1	0	0	5	5	1500	500	500	500	0	0	0	3	0	0
182	35	2	2	72	165	4	3	31	12	7	3	26	2	30	0	140	3.8	.4	15	55	37	628	1.1	13	35	2.5	.9	1600	10	25	0	330	420	50	2	0	2	10	10	1500	500	1500	500	0	2	2	3	0	2
220	27	2	2	52	169	2	3	20	10	6	1	27	2	3	0	145	4	.9	17	42	20	98	1	12	16	3	1	900	25	30	0	240	570	30	2	0	0	20	20	0	2000	0	2000	0	0	2	2	0	0
371	35	2	1	65	170	4	2	25	12	6	1	44	2	3	0	146	4.1	.9	9	37	20	158	1.3	17	25	3.3	.36	1100	5	0	0	300	70	30	2	0	0	20	10	0	2000	0	1500	0	0	2	2	0	0
436	54	3	1	70	180	4	3	18	12	7	3	59	1	2	0	145	3.8	2.4	20	45	43	239	.9	12.5	24.5	3.5	.4	1200	0	0	0	390	420	30	2	0	0	10	10	1500	500	1500	500	0	0	1	1	0	0
457	46	3	1	59	170	2	3	32	10	6	1	42	2	7	0	145	4.3	1.1	16	40	35	264	1.3	14	34	3.9	.38	1295	0	0	5	240	640	40	1	0	0	20	20	0	2000	0	1000	0	0	0	2	5	0
548	20	1	1	60	178	3	2	24	8	6	1	21	1	3	0	135	4	1.3	12.7	410	206	149	1.7	17	38	3	1.5	1450	0	0	0	270	480	38	2	0	0	40	20	0	2000	0	1500	0	0	0	1	0	0
584	31	2	1	90	190	1	2	21	9	6	6	36	1	3	1	150	4.5	1.4	36	470	474	216	1.75	14	44	3.4	2.3	800	10	0	0	240	480	40	1	0	0	40	20	0	2000	0	1500	0	0	0	1	0	0
586	41	3	2	70	168	4	3	30	11	7	4	53	2	6	0	155	5.7	1.5	62	75	91	285	1.5	19	45	4.1	.8	1550	10	0	0	270	690	50	1	0	0	40	40	0	2000	0	2000	0	0	0	4	0	5
607	41	3	2	80	157	4	2	20	9	6	1	26	2	9	0	160	3.9	1.3	22	346	270	325	1.1	13	38	4.5	.9	950	10	0	5	270	420	38	2	0	0	40	20	0	2000	0	2000	0	0	1	3	0	5
641	30	2	1	80	175	2	1	10	6	6	1	16	1	18	1	137	4.6	.9	20	336	209	283	2.1	18	58	2.4	.8		0	0	0	270	480	20	2	0	0	20	20	0	2000	0	1000	0	0	0	0	0	0
648	43	3	1	57	175	1	2	18	9	6	1	46	1	4	0	155	3.1	1.2	30	39	24	132	1.67	16	34	2.6	.5	900	5	0	0	240	480	35	2	0	0	40	20	0	2000	0	1000	0	0	0	0	0	0
761	16	1	1	65	170	2	1	13	6	7	1	31	1	5	0	128	4.8	.8	44	14	37	230	1	12	29	2.9	1.4	1380	10	0	0	240	420	40	1	0	0	30	20	0	2000	0	1500	0	0	0	0	0	0
787	47	3	2	90	168	4	2	17	8	7	1	44	2	4	0	138	4	.7	11	17	15	167	1	13	28	3	.5	1300	0	20	0	300	450	38	2	0	0	30	20	0	2500	0	1500	0	0	0	3	0	0
820	35	2	1	63	178	4	1	12	6	6	3	30	1	5	0	157	3.5	1.2	35	37	44	123	1.2	15	30	3	1.3	1950	40	0	0	270	480	30	2	0	0	20	20	0	2000	0	1000	0	0	0	1	0	0
839	27	2	2	59	160	4	2	20	8	6	3	17	2	2	0	142	3.6	1.1	26	187	55	295	1.2	14	25	2.7	1.7	1100	0	20	0	300	480	30	2	0	0	20	20	0	2000	0	2000	0	0	0	0	0	0
843	38	2	2	55	180	1	1	8	6	6	6	24	1	4	0	143	5	8.4	60	43	195	90	2.2	20	30	2.3	1.1	1200	5	0	0	240	380	38	1	0	0	20	20	0	2000	0	1500	0	0	0	0	0	0
855	43	3	2	52	160	1	2	16	7	7	5	22	2	5	1	137	3.8	1.1	16	32	131	164	1.7	17	34	2.6	.8	1000	5	10	0	270	330	30	2	0	0	20	20	0	2000	0	1500	0	0	0	0	0	0
871	31	2	2	47	150	4	2	18	9	7	1	9	1	11	0	123	3.6	.4	10	20	10	312	1.73	20	43	2.5	.6	700	0	0	0	210	480	45	2	0	0	20	10	0	2000	0	1000	0	0	0	2	0	0
875	53	3	2	55	161	1	2	14	9	6	7	20	2	10	1	152	4	.9	60	31	56	539	1.3	15	30	3.2	1	1400	0	0	0	180	570	30	2	0	0	20	20	0	2000	0	2000	0	0	0	3	0	0
896	21	2	2	55	165	4	2	15	8	7	3	17	1	3	1	141	3.6	.4	16	19	12	300	1.7	17	33	3.7	.8	1100	0	0	0	300	460	45	2	0	0	20	10	0	2000	0	1000	0	0	0	1	0	0
1003	32	2	1	75	185	1	2	14	8	6	1	34	1	4	0	150	3.4	1.4	45	27	17	162	1.38	16	26	3.6	.4	800	0	0	0	210	660	35	2	0	0	20	10	0	2000	0	1000	0	0	0	0	0	0
1017	57	3	1	81	181	1	2	14	8	6	1	56	1	2	1	136	3	.9	27	36	30	136	1.2	12	40	3.7	.5	1450	0	0	0	270	540	37	2	0	0	20	20	0	2000	0	2000	0	0	0	0	0	0
1021	37	2	2	75	153	2	3	27	11	7	3	54	2	4	0	144	4.2	1.3	11	36	23	275	1.86	18.6	39	2.7	.7	1200	15	0	0	270	450	25	2	0	0	20	10	0	2000	0	1500	0	0	0	3	0	0
1048	41	3	2	74	152	2	1	11	5	6	1	36	1	5	0	152	4.7	1.1	11	76	35	219	1.5	16.5	40	2.7	.7	900	0	0	0	270	420	38	1	0	0	10	10	0	2500	0	2000	0	0	0	0	0	0
1084	22	2	1	63	176	3	2	6	9	6	3	54	2	3	0	153	4.5	2.5	40	18	14	260	1.7	17	40	2.5	.2	1100	5	5	0	150	360	30	1	0	2	20	20	0	2000	0	2000	5	0	3	3	0	5
1097	43	3	2	65	170	1	3	25	10	6	1	16	1	6	0	150	2.9	1.2	19	35	32	254	1.5	16	50	4.5	.8	1200	0	0	0	180	630	25	2	0	0	10	10	0	2000	0	2000	0	0	0	0	0	0
97	57	3	1	70	177	4	3	32	12	9	3	45	1	16	0	154	3.7	2.6	53	91	92	99	1.4	15	27	2.5	.7	1200	5	60	0	240	480	40	2	0	0	5	5	1500	500	1000	500	0	0	0	2	0	0
152	48	3	1	66	175	1	2	17	6	9	3	52	2	3	0	138	3.5	1.4	26	32	23	245	2.49	21	30	3.9	.9	1300	0	0	0	270	120	40	2	0	0	20	10	0	2000	0	2000	0	0	0	0	0	0
227	46	3	1	70	170	1	3	30	13	15	3	42	1	10	0	130	4.2	1.3	41	26	18	175	1.7	17	25	3	.5	1100	0	0	0	210	420	35	1	0	1	20	20	0	2000	0	15000	0	0	1	3	0	0
271	61	4	1	65	170	1	2	20	8	9	1	31	1	4	0	150	5	1.2	14	38	12	106	1.1	13	30	2.5	1.6	950	5	0	0	210	540	40	1	0	0	5	5	1500	500	1000	500	0	0	0	3	5	0
307	57	3	2	62	165	2	3	28	11	9	3	62	1	8	0	157	3.6	.8	19	25	15	104	1.4	16	37	2.5	1	1200	0	0	0	320	600	30	2	0	0	10	10	0	2000	0	2000	0	0	1	4	5	0
321	61	4	2	65	160	4	2	10	8	9	6	54	2	3	1	157	3.5	1.8	24	149	113	136	1.28	17.4	36.3	3	1.5	1250	20	0	0	240	540	35	1	0	0	10	10	0	2000	0	1500	0	0	0	2	5	0
427	54	3	1	66	166	1	3	18	10	9	3	65	1	5	1	128	3.7	.9	10	93	27	400	1.6	18	31	2.4	.4	800	5	0	0	270	600	45	1	0	0	5	5	0	0	0	0	0	0	0	1	0	0
452	59	3	2	50	155	1	3	27	10	9	3	67	1	2	0	151	4.6	1.5	30	33	34	88	1.6	19	44	3.9	.3	850	0	0	0	270	450	35	2	0	1	5	5	1500	500	1000	500	0	5	3	5	0	2
649	55	3	1	85	174	1	1	11	5	9	2	36	1	4	1	160	3.6	1.6	18	72	90	231	1.8	21	120	2.9	.8	1300	20	0	0	240	390	35	2	0	0	30	20	0	2000	0	2000	0	0	0	0	0	0
725	53	3	2	65	170	1	3	33	13	9	1	51	1	3	0	152	4.2	1.3	46	29	20	187	1.3	14.6	63	3.2	.4	1240	40	0	0	240	400	35	2	0	0	60	20	0	2000	0	2000	0	0	2	3	3	0
782	56	3	1	80	172	2	3	38	13	9	3	51	1	4	0	156	2.3	1.7	35	127	43	350	2.57	22.7	35.6	3.6	1	950	15	0	0	210	120	35	2	0	0	40	40	0	2000	0	1500	0	0	0	1	0	0
794	65	4	1	88	168	4	2	18	8	15	3	64	2	2	0	144	3.4	.8	15	116	45	156	1.1	12	34	2.6	.3	1100	10	0	0	240	390	38	2	0	0	20	20	0	2000	0	1000	0	0	0	0	0	0
870	54	3	1	75	178	3	1	17	6	9	3	48	1	6	0	136	5.2	1.1	44	58	92	193	1	11	28	2.3	.6	1220	5	5	0	300	510	40	2	0	0	20	10	0	2000	0	1000	0	0	0	2	0	0
931	46	3	1	70	160	1	2	18	8	9	6	22	2	3	1	156	3.5	1	13	64	112	124	1.4	18	31	3.5	.5	1125	0	0	0	200	450	25	2	0	0	20	20	0	2000	0	2000	0	0	1	1	0	0
1009	60	3	1	79	171	2	3	23	12	9	1	41	1	3	0	141	4.3	1.1	22	66	50	134	1.5	16	23	3.2	1.7	1350	0	0	0	210	450	30	2	0	0	20	10	0	2000	0	1000	0	0	0	0	3	0
1022	62	4	1	90	175	3	3	20	11	9	3	55	1	5	0	143	3.5	.6	56	16	19	146	1.7	17.8	39	3	.3	1460	10	0	0	270	570	30	2	0	0	20	10	0	2000	0	2000	0	0	0	0	0	0
1040	58	3	1	78	165	4	3	31	10	9	4	46	2	4	0	162	5.3	1	27	25	25	352	1.4	17	43	3.5	1.1	1300	40	30	0	240	540	35	2	0	2	20	10	0	2000	0	1500	0	0	1	2	3	2
1165	60	3	1	76	170	2	1	6	5	9	1	34	1	4	0	156	2	3.8	94	222	224	206	1.4	15	49	3.1	.4	1350	10	70	0	270	600	35	2	0	0	20	10	0	2000	0	1500	0	0	0	0	0	0
190	48	3	1	80	162	4	3	17	10	10	3	65	2	5	0	135	5	.8	18	11	13	290	1	13	30	3	.3	1200	5	20	0	570	690	75	1	0	3	20	10	0	2000	0	2000	0	3	7	7	5	5
196	58	3	1	85	170	1	2	15	9	14	3	56	2	4	0	146	5.5	2.7	151	73	74	196	1.1	14	44	3.5	.6	1170	0	0	0	360	690	35	2	0	0	20	10	0	2000	0	2000	0	3	1	2	0	0
522	31	2	1	70	170	4	3	28	12	10	4	21	1	4	1	152	3.7	6.45	70	27	310	460	1.6	17	36	2.5	.8	1200	0	0	0	270	540	35	1	0	0	60	60	0	2000	0	2000	0	0	0	1	0	0
635	32	2	2	58	165	2	2	14	7	10	2	31	1	8	1	151	4	1.8	25	19	20	242	1.2	13	28	2.3	.5	1349	10	50	0	300	540	45	1	0	0	60	20	0	2000	0	2000	0	0	0	0	0	0
791	53	3	1	85	175	2	3	35	12	14	4	32	1	2	0	157	3.7	1.3	17	108	54	121	1.3	15	31	3.6	.7	1000	0	50	0	270	240	40	2	0	0	30	20	0	2000	0	1000	0	0	0	3	0	0
385	45	3	1	95	185	4	3	24	10	13	3	57	2	9	0	158	3.8	1.1	20	29		250	1	13	30	3.5	.8	1460	5	0	0	180	120	35	2	0	0	20	10	0	2000	0	1000	0	0	0	1	5	0
386	60	3	2	55	158	4	2	9	8	13	1	62	1	5	0	150	3.9	.6	9	11	9	130	1	12	25	3.8	.3	1400	0	0	0	420	540	40	2	0	2	20	10	0	2000	0	2500	0	0	1	4	5	0
613	54	3	1	74	175	1	3	28	13	13	3	61	1	2	0	151	4.1	1.3	51	24	16	215	1.1	11.4	26	3.3	.3	1150	30	0	0	240	420	40	1	0	0	30	10	0	3000	0	1000	0	3	0	4	0	5
735	74	4	1	70	169	4	3	25	12	13	1	64	1	16	0	151	4.3	1.2	25	71	92	469	1.2	14	22	3.2	.4	1200	0	0	0	240	540	35	2	0	0	60	20	0	2000	0	1000	0	0	0	3	0	2
757	56	3	2	70	158	4	1	10	6	13	1	64	1	2	1	156	3.4	1.8	78	54	60	91	3.1	29	45	2.6	.5	1200	0	0	0	270	420	35	2	0	0	40	20	0	1500	0	1000	0	0	0	0	0	0
902	53	3	1	82	175	4	3	24	12	13	3	51	1	6	0	150	2.6	.7	24	27	52	219	1.2	14.4	52	2.6	.4	1150	0	5	0	270	550	30	2	0	0	20	20	0	2000	0	2000	0	0	0	1	0	0
982	23	2	1	67	173	2	3	23	10	13	1	20	1	3	0	138	3.9	.7	15	9	12	255	1.4	15	40	2.4	1.2	1800	5	5	0	270	540	35	2	0	0	20	10	0	2000	0	1000	0	0	0	0	0	0
996	20	1	1	60	175	2	2	18	8	13	1	30	1	3	0	131	4.3	.9	16	29	35	111	1.1	14	31	3.3	1.1	900	0	0	0	180	540	42	1	0	0	20	10	0	2000	0	1500	0	0	0	0	0	0
1087	38	2	1	70	185	1	3	22	12	13	1	18	1	2	0	140	3.1	1.1	14	76	31	204	1.8	17	32	3.2	.7	1100	0	0	0	270	600	40	2	0	0	20	10	0	2000	0	2000	0	2	2	2	0	3
1142	66	4	1	80	168	1	2	14	7	13	3	66	1	3	0	148	2.5	1.3	65	69	23	126	1.5	16	56	3.4	.4	1430	0	0	0	270	540	40	2	0	0	20	10	0	2000	0	1000	0	0	0	0	5	0
1263	57	3	2	55	155	2	3	27	12	13	6	50	1	6	0	134	6	6.5	287	650	123	242	1.3	15	46	2.5	.5	1700	25	0	0	270	540	25	2	0	0	20	10	0	2000	0	2000	0	0	0	3	0	3
6	35	2	1	98	175	1	1	18	6	2	1	38	1	1	0	155	4.7	2.9	38	761	240	237	1.42	15.3	39	3.1	.2	1200	3	3	0	260	480	38	2	0	0	20	10	0	2000	0	1000	0	0	0	0	0	0
114	28	2	1	52	170	4	2	26	7	18	1	28	1	2	0	145	3.9	1	21	77	44	102	1.5	13	20	4	.7	1400	0	0	0	360	120	55	2	0	0	10	10	0	1000	0	1000	0	0	2	0	0	0
177	49	3	1	60	165	1	2	14	7	2	3	50	1	11	1	154	4	1.5	32	30	13	300	1.1	14	24	2.5	.7	1500	0	0	0	270	630	40	2	0	0	20	20	0	2000	0	2000	0	0	0	2	0	0
251	29	2	1	72	175	1	3	17	11	16	2	22	2	2	0	143	3.5	.8	15	115	137	149	1.1	14	25	3.1	.7	1100	0	0	0	210	660	36	1	0	0	5	5	1500	500	500	500	0	0	0	2	0	0
279	28	2	1	60	165	2	3	32	12	16	1	12	1	3	0	165	3.5	.9	17	113	70	217	1.6	16	37	3.2	.5	1000	0	0	0	180	450	30	2	0	0	20	10	0	2000	0	1500	0	0	0	2	5	0
303	56	3	2	80	160	2	2	17	8	2	1	32	1	2	1	145	5.5	1.8	25	327	390	130	1.8	19	100	3	.8	1000	0	0	0	240	240	45	2	0	0	5	5	1500	500	500	500	0	0	0	2	0	0
435	42	3	1	90	178	1	3	23	12	2	3	58	1	12	0	152	3.5	1	20	64	31	163	1.1	11	36	2.8	1	2000	5	0	0	270	390	45	2	0	0	10	10	1500	500	1000	500	0	0	0	0	0	0
510	54	3	1	70	175	1	3	39	12	1	3	51	1	15	0	144	3.8	.8	16	40	45	302	1.2	14	30	3.7	.8	1650	40	0	0	300	630	30	2	0	0	20	10	0	2000	0	1000	0	4	2	3	0	5
573	59	3	2	55	155	2	2	15	7	2	3	70	2	3	1	159	2.9	2.2	33	58	18	325	1.1	12.5	25	3.8	1	1300	0	0	0	210	480	40	1	0	0	20	20	0	2000	0	1500	0	0	0	2	0	0
603	54	3	1	74	172	4	2	19	9	2	3	50	2	3	0	147	3.9	1.2	50	21	22	252	2	23	40	3.8	.7	1650	0	0	0	210	340	35	2	0	0	40	20	0	2000	0	2000	0	0	0	2	0	3
659	61	4	2	75	155	1	2	17	7	2	5	53	1	5	1	147	4.7	2	50	158	134		1	11.5	33	3.1	.7	1350	5	0	0	210	380	35	2	0	0	40	20	0	2000	0	2000	0	0	0	3	5	5
732	15	1	2	50	160	2	3	23	11	16	7	14	1	5	0	145	4.6	1.2	37	38	45	138	1.3	14	29	3.7	1	1150	0	10	0	210	600	25	2	0	0	20	20	0	2000	0	1000	0	0	0	0	0	0
808	55	3	1	85	159	4	1	15	5	2	1	49	1	2	0	148	4	2.6	30	179	117	179	1.6	17	44	2.7	1	1000	10	0	0	210	460	40	2	0	0	20	20	0	2500	0	2000	0	0	0	1	0	0
1025	64	4	1	96	170	4	2	18	8	2	1	56	1	4	0	150	3.5	.9	27	40	25	150	2.5	24	65	2.8	.3	1100	0	5	0	210	330	40	2	0	1	10	10	2000	1000	1000	1000	0	0	0	0	0	1
1057	62	4	1	65	165	1	3	31	10	2	3	42	2	4	0	165	3.6	2.2	55	23	17	250	1.9	18.5	51	2.5	.2	1214	15	0	0	180	440	30	2	0	0	20	10	0	1000	0	1000	0	0	0	1	0	0
1240	51	3	2	77	165	2	2	18	8	2	1	49	1	1	0	139	6	3.8	79	290	418	416	1.5	18	45	3.5	.4	1330	0	0	10	180	420	35	1	0	0	20	10	0	2000	0	1000	0	0	0	2	0	0
65	47	3	1	72	180	3	3	32	10	7	6	33	1	2	0	152	6	1.1	32	608	443	185	1.1	13	30	3	1	1400	0	0	0	330	600	60	1	0	0	20	10	0	2000	0	1500	0	0	2	2	5	0
68	23	2	2	45	160	3	1	13	6	12	6	27	2	4	0	138	5.1	2	32	25	14	185	1.5	18	33	5.2	.3	1000	0	30	0	330	480	25	2	0	0	20	10	0	2000	0	1000	0	0	1	2	3	0
123	66	4	2	50	165	2	2	13	7	8	3	63	2	2	1	148	4.4	1.4	38	444	432	210	1.2	15	32	3	.6	860	15	0	0	210	120	32	2	0	0	20	10	0	2000	0	1000	0	0	2	2	0	0
127	33	2	1	90	184	1	2	20	9	8	1	34	1	2	1	140	5.5	1.8	29	42	67	146	1.6	17	35	2.7	.3	1000	30	0	0	270	240	38	1	0	0	10	10	1500	500	1500	500	0	0	2	2	0	0
142	61	4	2	70	162	4	2	18	7	11	1	51	1	2	0	148	4.5	3.4	38	121	57	153	1.2	14	30	3.6	1.2	1420	30	0	0	270	180	40	2	0	0	5	5	1500	500	1000	500	0	0	1	2	0	0
186	36	2	1	92	175	2	3	20	12	7	5	23	1	10	0	138	4.3	1	23	22	69	184	1.2	14.4	30	3.5	.7	2000	15	0	0	330	180	50	1	0	0	20	20	0	2500	0	2000	0	0	0	3	0	0
244			2	58	170	2	2	25	8	6	3	58	2	3	0	142	4	2.9	66	47	25	333	1.4	16	33	3	.4	820	0	0	0	330	420	32	2	0	0	20	20	0	2500	0	2000	0	0	2	0	0	0
252	53	3	1	80	180	4	3	20	11	7	3	68	1	15	1	150	4.1	2.8	60	62	18	172	1.62	17	52	1.7	1	1200	0	50	0	270	390	40	2	0	0	30	20	0	3000	0	2000	0	0	0	1	0	0
451	39	2	2	45	152	4	2	40	9	11	5	25	1	4	1	160	3.4	1	30	66	60	181	1.4	12	29	4.2	.9	1200	0	0	0	180	690	35	1	0	0	20	10	0	2000	0	1500	0	0	0	0	0	0
598	46	3	1	100	165	2	2	22	9	8	1	40	1	1	0	145	3.2	.5	20	61	36	170	1.5	13	33	3.1	1.5	1550	40	0	0	240	120	40	2	0	0	40	30	0	2000	0	2000	0	0	0	2	0	0
691	40	2	2	65	165	1	2	18	9	8	1	24	2	4	0	150	3.7	1.5	24	32	18	218	2	18.2	89	2.8	.9	950	20	20	0	240	510	48	1	0	0	20	20	0	1000	0	1000	0	0	2	1	0	0
702	45	3	1	68	175	2	3	27	13	7	3	29	1	5	0	136	3.9	.7	12	16	25	270	1.1	13.6	35	3.5	.5	1800	25	0	0	180	660	30	1	0	0	40	20	0	2000	0	1000	0	0	0	1	0	0
703	38	2	1	70	175	4	1	15	6	6	1	35	2	1	0	170	4.6	1.29	32	25	13	150	1.7	19.8	120	3.5	.43	1160	0	0	0	210	480	30	2	0	0	40	20	0	2000	0	1000	0	0	0	0	0	0
749	48	3	1	75	170	2	3	30	11	6	3	54	1	5	0	154	4.5	1.2	24	11	14	161	1.2	13	26	2.2	.3	1245	0	0	0	210	420	35	2	0	0	20	10	0	2000	0	1000	0	0	1	0	0	0
756	21	2	1	50	170	1	2	25	9	6	1	5	2	9	0	153	4.2	.8	14	112	177	453	1	15	28	3	1	590	15	0	0	240	480	30	2	0	0	20	10	0	1500	0	1000	0	0	0	0	0	0
873	31	2	2	56	155	4	1	9	5	6	3	9	2	9	1	144	3.4	.7	20	40	15	295	1.25	15	42	2.6	.3	1200	0	0	0	240	420	36	2	0	0	20	10	0	2000	0	1000	0	0	0	0	0	0
890	36	2	1	85	166	1	3	28	11	6	3	28	2	2	0	137	3.6	.7	13	46	17	129	2.4	21	39	3.7	.8	950	0	0	0	300	600	30	2	0	0	30	20	0	2000	0	2000	0	0	0	0	0	0
989	40	2	2	70	165	2	3	22	12	7	1	46	2	3	0	154	3.6	.7	15	122	61	105	1.36	15.5	41	2.3	2.8	1280	10	0	0	210	600	40	1	0	0	20	10	0	2000	0	1500	0	0	0	0	0	0
995	48	3	1	60	170	4	3	19	10	6	1	39	2	3		157	3.8	1.5	26	246	170	315	1.6	17	36	4.3	2.9	1000	0	0	0	270	460	40	1	0	0	20	10	0	1500	0	2000	0	0	0	0	0	0
1007	55	3	2	67	159	2	2	18	8	7	5	59	2	7	1	145	4.5	.9	9	49	35	85	1.4	16	25	3	.4	1150	15	40	0	240	480	35	2	0	0	20	10	0	2000	0	2000	0	0	0	0	0	0
1010	48	3	2	62	160	3	2	20	7	6	1	38	1	4	0	152	3.3	1.2	23	48	51	118	1.7	16	36	3	1.6	1700	10	0	0	360	600	45	2	0	0	10	10	0	3000	0	2500	0	0	0	1	0	0
1182	38	2	2	78	159	1	1	13	6	6	1	32	2	5	0	141	4.1	.6	8	25	12	197	1.14	14	34	3	.8	1100	30	0	0	220	480	30	2	0	0	20	10	0	2000	0	1000	0	0	0	0	0	0
1189	32	2	1	60	169	4	2	21	8	6	3	31	1	2	0	150	3.5	2.8	31	76	54	167	1	13	25	3.5	.5	1200	20	0	0	390	180	30	2	0	0	10	10	0	2000	0	1500	0	0	0	0	0	0
1192	36	2	1	75	175	1	2	19	8	7	1	29	2	1	0	138	4.3	.7	10	13	10	142	1.3	15.1		4.6	.5	600	0	0	0	300	30	40	1	0	0	20	10	0	2000	0	1500	0	0	2	1	0	0
1200	65	4	2	70	145	2	3	19	11	6	1	66	1	3	0	146	4.3	1.2	8	55	11	198	1.25	14.8		2.5	.4	1000	0	0	0	375	360	30	2	0	2	20	20	0	3000	0	2000	0	0	0	3	5	0
1258	64	4	1	52	171	4	3	24	10	7	1	41	1	5	1	145	4.2	1.1	27	35	58	246	1.1	11	28	2.5	1.2	1750	25	35	0	270	660	40	1	0	2	20	30	0	2000	0	2000	0	0	0	4	3	0
143	51	3	1	80	170	2	3	18	10	9	7	60	2	7	1	140	4.4	.8	24	35	24	296	1.1	13	25	3	.7	1370	0	0	0	280	600	50	2	0	0	20	20	0	2000	0	2000	0	0	0	1	0	0
219	49	3	1	87	175	4	2	19	9	9	1	42	1	8	0	135	4.3	.6	13	32	28	374	1.3	14	30	3	.4	1400	10	0	0	280	480	60	2	0	0	20	20	0	2500	0	2000	0	0	0	1	0	0
299	49	3	2	49	160	1	3	16	10	15	1	16	1	7	0	154	3.7	.8	20	260	44	192	1.25	12	30	3.2	.5	1400	0	0	0	180	510	25	2	0	0	20	20	0	2000	0	2000	0	0	1	3	5	0
366	54	3	1	73	175	4	2	23	9	15	4	57	2	30	0	132	4.4	.48	15	85	88	193	1.1	14	27	3.3	.4	960	10	10	0	180	510	30	2	0	0	20	10	0	1500	0	1500	0	0	0	2	5	0
378	60	3	2	75	160	4	1	17	6	15	3	58	2	8	0	155	3.6	2.3	79	51	43	220	2	24	40	3.1	2.7	800	0	0	0	270	620	40	1	0	0	20	10	0	2000	0	1000	0	0	3	2	5	0
396	42	3	1	65	165	4	3	17	10	15	1	62	1	2	1	145	3.5	2	50	167	29	269	1.5	16	30	2.8	.7	950	10	0	0	330	640	50	1	0	0	5	5	1500	500	1500	500	0	0	0	3	5	0
414	64	4	1	75	175	2	2	14	7	9	3	63	1	8	0	145	4.5	.8	10	130	70	170	1.25	14	44	3	.9	1370	0	0	0	330	480	50	2	0	0	5	5	2000	500	1000	500	0	0	0	1	0	0
533	53	3	1	75	171	4	2	17	9	9	5	53	2	8	1	126	4.4	4.2	64	61	14	503	1.2	13.9	31.4	2	.7	900	0	0	0	240	120	26	2	0	0	40	20	0	2000	0	1500	0	0	0	2	0	0
637	49	3	1	55	160	2	2	14	7	9	2	55	1	5	1	148	3.1	1.2	34	50	26	248	1.53	20	140	2.4	.4	1200	0	30	0	300	480	54	1	0	0	20	10	0	2000	0	2000	0	0	0	1	0	0
698	51	3	2	60	165	2	2	19	7	9	1	26	1	5	1	154	4.7	1.3	33	43	46	181	1.2	11.9	26	3.5	.5	1200	15	20	0	240	450	30	2	0	0	40	20	0	2000	0	1500	0	0	1	1	0	0
714	55	3	1	81	176	3	3	26	11	15	3	46	2	3	0	139	3.5	6.2	36	30	17	254	1.7	17	57	3.5	.5	1000	10	15	0	240	420	40	1	0	0	20	20	0	2000	0	1000	0	0	0	2	0	0
853	50	3	1	65	168	4	2	21	9	9	1	48	2	2	0	145	3.7	2.2	40	41	128	292	1.5	15	51	2.6	2	1200	20	0	0	210	420	40	2	0	0	20	10	0	2000	0	1500	0	0	0	1	5	0
918	47	3	2	55	164	4	1	13	6	9	1	41	1	5	0	149	3.7	3.7	50	68	117	118	1.5	14.2	25	2.9	1.9	1200	5	40	0	300	450	45	2	0	0	20	10	0	2000	0	2000	0	0	0	1	0	0
965	58	3	1	76	170	4	1	19	6	9	1	52	2	2	0	142	4.8	1.8		64	35	169	1.6	16	33	3	4.5	1120	15	0	0	270	480	35	2	0	0	10	10	0	2000	0	2000	0	0	0	0	0	0
1079	54	3	2	75	155	4	2	17	9	9	1	72	1	2	0	140	3.7	1	21	33	21	160	1.2	14	31	3.7	1.37	1050	15	0	0	210	150	38	2	0	0	20	10	0	2000	0	1000	0	0	1	0	0	0
1111	67	4	1	70	175	4	1	11	6	9	3	58	1	3	0	157	4.5	2	70	181	31	183	2.2	21	42	3	.7	1300	5	10	0	330	600	60	1	0	0	20	10	0	2000	0	2000	0	0	0	5	0	0
1228	47	3	1	80	183	4	3	17	10	9	1	36	1	29	0	159	5.4	1.6	68	68	43	371	1.4	15.8	56	3	.6	2500	0	5	0	270	540	45	2	0	0	20	10	0	3000	0	2000	0	0	0	3	0	0
313	21	2	2	60	168	1	2	7	7	10	1	18	1	2	0	140	4.2	1.1	14	47	70	208	1.2	14	32	3.2	.4	1250	0	0	0	270	180	36	1	0	0	20	10	0	2000	0	2000	0	0	2	0	0	0
876	22	2	1	70	180	2	3	28	10	14	1	22	1	2	1	142	4.1	1	16	116	112	132	1.6	16.2	26	3.4	1.2	950	0	5	0	210	80	35	1	0	0	20	10	0	2000	0	1500	0	0	0	0	0	0
956	55	3	2	60	175	4	1	8	6	14	5	42	2	3	1	146	3.6	.8	37	61	93	213	1.6	16.5	30	2.6	.6	1400	10	5	0	210	540	35	1	0	0	20	10	0	2000	0	1000	0	0	0	2	0	0
978	33	2	2	85	170	4	1	7	5	14	1	27	1	3	0	165	5	2	10	49	59	180	1.3	15	30	3.4	1	1070	0	0	0	300	630	38	1	0	0	10	10	0	2000	0	1000	0	0	0	2	0	0
61	16	1	1	50	160	4	3	25	13	13	1	7	2	4	0	146	4.5	.5	11	25	33	269	1.3	14	28	2.7	.5	700	0	0	0	180	450	30	2	0	0	10	10	0	1000	0	1000	0	0	0	1	0	0
172	59	3	2	62	160	4	3	19	12	13	2	30	1	4	1	141	4	1	28	400	252	254	1.4	16	30	3	1.2	1150	20	0	0	150	600	25	2	0	0	30	20	0	2000	0	1000	0	0	0	2	0	0
327	60	3	1	68	178	2	2	14	7	13	1	57	1	4	0	150	4.7	.7	40	40	125	109	1	13	25	3.5	.99	1300	0	0	0	270	120	35	2	0	0	20	10	0	2000	0	1500	0	0	1	0	0	0
544	47	3	1	72	160	2	2	15	8	13	3	53	1	3	0	130	3.5	1.2	17	17	17	115	1.8	19	42	2.7	.9	1400	0	0	0	180	120	35	1	0	0	40	20	0	2000	0	1000	0	0	0	1	0	0
645	60	3	2	75	155	4	3	30	12	13	3	57	2	4	0	146	5.2	1.8	31	39	67	407	1.5	15	29	3	.5	1000	30	0	0	270	450	30	2	0	0	40	20	0	2000	0	1500	0	0	0	0	0	0
709	64	4	1	75	170	4	2	21	8	13	4	20	1	14	1	138	4.8	.5	36	196	156	385	1.3	12.5	32	3.5	.8	1000	0	30	0	210	480	25	2	0	0	20	10	0	2000	0	1000	0	0	0	0	0	0
727	25	2	1	60	164	4	2	18	9	13	6	25	1	6	0	161	3.8	1.6	36	24	72	95	1.6	16.5	32	3.7	.4	1400	15	0	0	210	460	40	1	0	0	60	40	0	2000	0	1000	0	0	0	2	0	0
774	67	4	1	70	160	4	2	23	8	13	3	65	1	4	0	145	4.2	.9	20	86	43	123	1.7	17	32	3.1	3	1300	5	0	0	240	360	40	2	0	0	40	10	0	2000	0	2000	0	0	2	1	0	0
833	32	2	1	67	170	4	3	28	13	13	1	19	2	7	0	145	4.1	.6	14	28	79	195	1.4	15	26	2.4	.2	1350	0	20	0	270	420	40	1	0	0	20	20	0	2500	0	2500	0	4	4	6	0	4
851	29	2	1	79	176	2	2	14	7	13	1	13	2	11	0	146	4	1.3	16	64	30	293	1.3	15	30	5.6	.6	1100	10	0	0	240	520	25	2	0	0	20	20	0	2000	0	2000	0	0	0	0	0	0
920	54	3	2	75	157	4	2	19	9	13	3	44	1	3	0	155	4	1.5	25	42	43	190	1.5	16	28	3.2	.8	1200	20	20	0	270	450	35	2	0	2	20	10	0	2000	0	2000	0	4	0	3	0	5
1128	50	3	1	87	180	2	2	16	8	13	3	16	1	2	0	154	3.5	1.6	43	116	40	316	1.2	13	42	3	.18	2000	15	0	0	195	420	33	2	0	0	20	10	0	2000	0	2000	0	0	0	0	0	0
1133	42	3	1	70	170	4	2	15	8	13	1	25	1	10	1	152	4.5	1.5	45	23	57	192	1.3	13.6	37	2.6	.8	1450	0	0	0	210	540	25	2	0	0	30	20	0	2000	0	2000	0	0	0	2	0	0
1223	49	3	1	75	177	2	2	19	9	13	1	24	1	3	0	160	4.5	1.2	28	64	31	126	1.4	17	30	3.2	.8	1200	0	0	0	240	480	30	2	0	0	5	5	1500	500	1000	500	0	0	1	3	0	0
191	48	3	1	85	170	3	3	23	11	2	6	33	1	5	1	137	5	6	191	210	128	228	1.24	15	33	3	1.7	1650	35	0	5	360	540	45	2	0	0	5	5	1500	500	1500	500	0	2	3	3	5	0
198	52	3	1	94	170	1	2	18	8	2	5	56	1	11	1	140	3.9	1	44	123	31	336	1.4	16	68	4	.4	1200	0	0	0	180	600	35	2	0	0	20	20	0	2000	0	1500	0	0	0	0	0	0
247	59	3	1	100	175	4	2	17	9	2	1	52	2	4	1	151	2.7	1.3	13	177	89	393	1.5	15	30	2.8	.2	1200	20	0	0	270	240	40	1	0	0	20	20	0	2000	0	2000	0	0	0	1	5	0
264	46	3	1	80	180	1	3	27	11	2	3	74	2	4	0	134	3.5	3.6	62	56	24	321	1.6	21	57	3.5	.7	800	10	0	0	210	480	50	2	0	0	20	10	0	2000	0	2000	0	0	2	2	5	0
278	60	3	1	60	162	4	2	15	7	2	3	67	1	5	0	137	3.7	2.2	34	21	9	170	1.1	13.5	27	2.6	.8	1560	10	0	0	270	420	50	1	0	0	20	20	0	2000	0	1500	0	0	1	2	5	0
305	56	3	1	95	180	4	3	18	10	2	3	56	1	5	0	145	3.6	1.2	21	38	21	250	1.3	14.5	30	3	.7	1645	0	0	0	270	420	30	2	0	1	20	10	0	2000	0	2000	0	3	0	4	0	5
358	61	4	1	119	170	4	2	22	9	2	3	54	1	2	0	153	3.2	2	55	28	20	144	1.37	15	45	3.3	.7	1860	35	0	0	270	480	55	1	0	0	20	20	0	2500	0	1500	0	0	0	1	5	0
375	16	1	2	50	150	3	3	18	10	16	3	12	1	5	1	153	3.8	.8	10	59	86	407	1.1	13.4	35	3.1	1.1	700	5	0	0	180	360	27	2	0	0	5	5	1500	500	500	500	0	0	0	1	0	0
515	54	3	1	95	178	3	3	20	10	2	1	54	2	3	0	159	3.9	1.4	37	23	25	198	1.1	12.6	25	2.7	.3	1200	0	0	0	210	360	40	2	0	0	40	20	0	2000	0	1500	0	0	0	2	5	0
520	53	3	1	70	165	1	2	21	9	2	1	59	1	11	0	141	4.1	.8	36	57	64	533	1.1	15	25	2.5	1.4	1550	0	0	0	240	465	40	2	0	0	20	20	0	2000	0	1500	0	0	0	0	0	0
610	50	3	1	85	163	1	2	18	8	2	1	50	2	3	0	148	4	1.1	55	107	91	125	1	12	24	2.4	2.1	1200	0	0	0	300	540	25	2	0	0	30	30	0	2500	0	1500	0	0	0	0	0	0
612	55	3	1	90	178	2	2	16	7	2	3	50	1	6	0	141	3.4	1.2	12	37	25	113	1.1	13	35	3.5	.5	1400	0	0	0	300	575	45	1	0	0	60	20	0	2000	0	1000	0	0	0	4	5	0
705	62	4	1	80	170	2	3	24	10	2	3	58	2	7	0	173	5.5	2.3	109	18	141	130	1.44	17	30	3.6	.68	900	0	0	0	210	420	30	2	0	0	40	20	0	2000	0	1000	0	0	0	3	5	0
934	63	4	1	70	165	1	2	24	9	2	7	38	2	4	1	151	4.1	1.5	32	94	100	314	1	13	38	3	1	1675	0	0		270	420	35	2	0	0	40	20	0	2000	0	2000	0	0	0	5	0	5
964	49	3	1	90	180	1	2	17	7	2	1	28	1	11	0	149	5	2.5	45	854	401	228	1.76	17.5	55	2.6	1	1220	15	0	0	250	420	45	1	0	0	10	10	0	2000	0	1000	0	0	0	2	0	0
1154	57	3	1	90	180	4	2	18	8	2	1	60	2	11	0	146	3.4	.9	26	67	20	122	1.1	13	24	3	.3	1200	0	0	0	360	720	55	1	0	0	20	20	0	3000	0	3500	0	0	1	3	0	1
1157	27	2	1	75	179	2	3	10	6	16	4	40	1	9	0	156	5.1	1.55	23	34	38		1.8	19	35	3.6	1	1300	0	0	0	270	450	50	1	0	0	20	10	0	2000	0	2000	0	0	0	0	0	0
1175	50	3	1	128	170	3	3	19	11	2	3	61	2	2	0	150	4.6	.8	19	42	27	269	1.03	13	30	3	.4	1000	0	0	0	270	240	30	2	0	0	20	20	0	2500	0	2000	0	0	0	0	0	0
1195	54	3	2	70	162	4	3	22	13	2	1	53	1	2	0	156	4.5	1.1	17	29	23	209	1.3	15.5	38	2.9	.9	1560	15	0	0	330	630	30	2	0	0	20	20	0	2500	0	2000	0	0	0	3	0	0
1238	28	2	1	104	178	1	2	17	8	16	6	34	1	6	1	153	4.7	2	83	68	161	263	1.2	14	45	2.7	.8	1650	0	0	0	270	480	45	2	0	2	20	10	0	2000	0	2000	0	0	0	5	0	3
1252	50	3	1	90	175	1	3	18	11	2	1	39	1	9	0	160	3.5	1.3	67	71	52	258	1.2	14.5	38	3.4	.9	1600	10	20	0	360	480	40	2	0	2	20	10	0	2000	0	2000	0	0	1	4	4	0
9	63	4	2	60	155	2	1	8	6	7	1	50	1	3	0	153	3.7	2	32	124	100	175	1.5	16	31	3	1	1160	10	0	0	240	390	35	2	0	0	20	20	0	2000	0	2000	0	0	0	0	0	0
116	25	2	2	66	160	4	3	22	10	7	1	20	2	5	0	148	7.3	1.2	40	113	153	172	1.3	15.4	40	3	.8	1890	0	0	0	240	660	30	2	0	0	20	10	0	2000	0	1000	0	0	0	0	0	0
148	45	3	2	68	160	2	2	20	9	6	3	44	1	6	0	148	4	1	16	38	35	232	1.4	14	32	2.6	.7	1300	10	30	0	270	510	25	2	0	0	20	10	0	2000	0	1000	0	0	0	1	0	0
211	26	2	1	60	160	2	3	18	10	8	1	14	1	7	0	151	3.9	1.7	39	39	24	274	1.7	20	36	2.8	.5	1000	0	15	0	240	420	38	2	0	0	20	10	0	2000	0	1000	0	0	1	2	0	0
229	31	2	1	75	176	2	3	22	11	6	1	33	1	3	0	141	3	.8	10	38	28	180	1.6	16	36	3.1	.8	1100	0	0	0	240	500	47	1	0	0	20	20	0	2000	0	2000	0	0	0	0	0	0
255	44	3	2	74	175	2	2	19	8	6	6	18	1	5	1	144	3.5	1.6	50	144	154	382	1.4	15	40	3	.8	1100	0	0	0	270	570	30	2	0	0	10	10	1500	500	1500	500	0	0	0	3	0	0
322	63	4	1	63	175	4	3	17	10	6	5	53	1	3	1	137	4.9	8	240	68	37	382	1.4	15.2	61	1.9	1.5	1560	0	5	0	240	400	32	2	0	0	20	10	0	2000	0	1500	0	0	0	2	0	0
323	48	3	2	78	165	1	2	15	7	7	1	29	1	5	0	142	3.2	.8	21	65	163	201	1.42	16.8	38	2.2	.64	1341	0	20	0	270	700	35	2	0	0	20	20	0	2000	0	2000	0	0	0	1	0	0
330	42	3	2	53	160	4	3	32	13	8	1	24	1	3	0	135	4.7	.7	25	36	22	137	1.4	17	32	2.6	.8	850	0	0	0	270	480	40	1	0	0	5	5	1500	500	500	500	0	0	2	2	0	5
350	53	3	1	74	170	4	2	18	9	6	3	61	1	5	0	135	4.4	.8	25	51	38	267	1.32	14.7	30	2.6	.4	900	0	0	0	390	600	40	2	0	0	20	20	0	2000	0	2500	0	0	0	2	5	0
365	56	3	2	71	158	1	3	16	10	6	1	64	1	3	0	138	4	.8	12	50	40	151	1.3	15	25	3.2	1.3	750	0	0	0	240	540	25	2	0	0	20	10	0	3000	0	2000	0	0	0	1	0	0
425	37	2	2	62	150	2	2	19	9	6	4	33	2	7	0	142	3.1	.7	20	43	18	218	1.48	15.7	100	3	.8	1500	0	0	0	300	420	35	2	0	0	5	5	1500	500	1000	500	0	0	0	1	0	0
461	53	3	2	83	175	2	3	22	12	7	3	29	1	5	0	140	3.9	1.3	27	57	72	150	1.2	14.5	34.8	3.3	1.5	2600	20	0	0	240	540	38	2	0	0	40	20	0	2000	0	2000	0	0	2	3	5	0
465	57	3	2	75	170	2	1	22	5	7	5	52	2	29	1	167	4.6	.6	26	36	57	193	1.4	15	28	2.9	.7	1240	0	0	0	210	620	30	2	0	0	30	20	0	2000	0	1000	0	0	0	0	0	0
470	21	2	1	75	178	4	2	21	9	7	1	24	1	3	0	150	3.7	1.2	18	108	42	120	1.89	18.8	35.2	3.2	1.2	1120	0	0	0	270	120	40	2	0	0	40	20	0	2000	0	2000	0	0	0	0	0	0
500	52	3	1	67	169	2	2	22	9	6	6	45	1	8	0	150	3.7	.8	16	20	63	112	1.13	12.9	29	3.1	.2	1300	0	0	0	300	420	40	1	0	0	20	20	0	2000	0	2000	0	4	2	5	0	5
521	29	2	1	58	170	4	2	19	7	6	1	39	1	3	0	153	4.7	.6	15	33	15	119	1.43	16	32.4	3	.6	1700	0	0	0	270	150	33	2	0	0	30	20	0	1500	0	2000	0	0	0	0	0	0
550	50	3	1	90	170	4	1	14	6	6	6	20	1	7	1	157	3.8	5.6	95	161	160	146	1.3	15	62	2.7	3.7	1000	15	0	0	330	420	40	1	0	0	40	20	0	2500	0	2000	0	0	0	0	0	0
551	43	3	2	50	160	2	1	11	5	6	7	31	2	9	1	136	4.6	3.8	35	70	50	273	1.5	15	47	2.4	.9	1200	0	0	0	300	510	45	2	0	0	40	20	0	2000	0	2000	0	0	0	1	0	0
561	38	2	1	75	188	1	2	19	7	6	1	17	1	2	0	153	3.2	1.1	16	192	87	260	2.2	20		3.2	.6	910	0	0	0	300	180	45	1	0	0	40	20	0	2000	0	1000	0	0	0	2	5	0
601	45	3	1	80	175	4	2	20	7	6	5	42	1	4	1	145	4.1	2.8	32	132	103	518	1.3	16	51	3.9	1.8	1200	5	10	0	450	580	45	1	0	0	30	30	0	3000	0	2000	0	5	3	2	5	0
602	53	3	2	57	158	2	1	12	6	7	2	50	1	9	1	145	4.3	1	19	18	37	264	1.4	17.5	30	2.3	.8	1450	0	0	0	270	390	40	2	0	0	40	20	0	2000	0	2000	0	0	0	2	0	0
628	44	3	1	65	170	4	2	30	8	6	3	26	1	2	0	138	4.9	.7	20	23	11	77	1.2	23	35	3.5	1.2	1000	0	20	0	240	400	40	1	0	0	20	20	0	1300	0	1200	0	0	0	2	0	0
668	28	2	2	57	160	1	2	14	7	6	6	10	1	2	0	142	3.1	2.1	100	174	270	272	1.3	13.5	25	2.9	.8	760	0	0	0	210	360	30	2	0	0	20	20	0	2000	0	1000	0	0	0	0	0	0
673	50	3	2	65	162	4	1	13	6	6	1	50	2	4	0	150	3.8	1.8	30	42	15	329	2.2	24.6	70	2.5	.9	900	10	0	0	180	420	40	1	0	0	40	20	0	2000	0	1000	0	0	1	0	0	0
682	22	2	2	80	170	2	3	22	10	7	2	20	2	7	1	152	4.1	.65	44	32	26	167	1.2	13.4	26	3.8	.25	1000	0	0	0	240	560	30	2	0	0	40	20	0	2000	0	1500	0	0	0	2	0	0
716	42	3	2	61	160	4	2	13	7	6	1	18	1	5	0	145	4	.8	11	50	47	199	1	14	33	4.5	1.3	1390	10	10	0	270	660	30	2	0	0	20	20	0	2000	0	2000	0	0	1	2	0	0
759	36	2	1	68	175	2	2	21	8	6	1	30	1	2	1	161	2.4	1.6	7	25	11	149	2.3	21	36	3	.4	830	0	10	0	270	180	40	1	0	0	40	20	0	2500	0	2000	0	0	0	1	0	0
771	22	2	1	53	165	2	2	19	7	7	1	10	1	4	0	137	4.3	.7	19	199	191	354	1.1	10	22	2.5	.5	850	0	0	0	210	510	35	2	0	0	30	20	0	2000	0	2000	0	0	0	0	0	0
775	39	2	1	73	165	4	1	7	5	6	1	16	1	3	0	148	3.9	.8	24	58	17	171	1.8	17.5	35	3.5	.9	1000	0	0	0	230	570	35	2	0	0	20	20	0	2000	0	2000	0	0	0	0	0	0
800	23	2	1	55	165	1	2	17	8	4	1	16	1	5	1	150	4	.7	16	29	27	145	1.7	18.5	25	3	.4	700	0	0	0	300	520	40	1	0	0	40	20	0	3000	0	2000	0	0	1	2	0	0
874	45	3	1	68	169	1	2	18	7	7	1	41	1	3	0	137	4.1	1.9	35	157	84	186	1.5	15	25	3.4	1.1	900	0	0	0	210	120	25	2	0	0	20	20	0	2000	0	2000	0	0	0	1	0	0
877	28	2	1	60	170	2	2	26	7	6	1	28	1	3	0	141	3.7	1.2	56	30	28	194	1.3	19	24	2.4	.8	1550	30	0	0	300	540	30	2	0	0	30	20	0	3000	0	2000	0	0	0	1	0	0
880	37	2	1	70	175	1	1	11	5	6	1	18	1	2	0	155	2.3	3	57	84	49	280	1.7	20	39	2.5	.4	990	10	0	0	210	690	25	2	0	0	20	20	0	2000	0	1500	0	0	0	0	0	0
883	64	4	2	75	160	4	2	12	8	6	3	60	1	4	0	137	4	.9	25	38	94	353	1.25	14.5	25	3	.8	1300	0	0	0	270	600	45	2	0	0	20	20	0	2000	0	1500	0	0	0	0	0	0
889	51	3	2	80	170	4	3	27	11	8	3	49	1	3	1	135	3.7	4.2	109	87	22	81	1.2	14	26	3.2	.7	1200	5	20	0	300	420	40	2	0	0	20	20	0	2000	0	2000	0	0	1	1	0	0
940	15	1	2	55	156	1	1	19	6	6	1	25	2	2	0	138	3.4	1.4	24	300	270	148	2	18	27	2.9	1.4	850	0	0	0	240	450	36	2	0	0	20	10	0	2000	0	1000	0	0	0	2	0	0
942	35	2	2	60	163	4	1	13	5	7	1	28	1	20	0	149	5.3	.8	15	67	44	437	1.26	15	30	2.4	.8	1700	0	0	0	280	130	40	2	0	0	20	20	0	2000	0	2000	0	0	1	1	0	0
960	41	3	2	70	175	2	3	35	12	7	1	23	1	9	0	127	3	.8	27	35	30	117	1.5	14	37	2.8	1.9	1340	10	0	0	270	450	40	1	0	0	20	20	0	3000	0	2000	0	0	0	2	0	0
972	50	3	2	67	153	4	3	25	10	6	1	34	2	12	1	147	3.8	1.6	28	48	156	169	1.1	12.5	35	3.3	.6	1460	0	0	0	240	780	30	2	0	1	20	10	0	2000	0	1000	0	0	0	2	0	0
976	57	3	2	59	156	2	2	16	9	7	1	58	1	2	0	148	4	1.1	23	33	20	195	1.5	17	30	2.7	1.1	1150	5	0	0	180	360	35	2	0	0	20	20	0	2000	0	1000	0	0	0	1	0	0
1008	52	3	2	60	154	2	1	7	6	6	1	45	2	1	0	131	2.9	1.5	26	72	46	125	1.37	14	24	3.6	.26	1260	10	0	0	270	120	35	2	0	0	20	10	0	2000	0	2000	0	0	0	0	0	0
1015	49	3	1	92	172	4	3	22	10	7	1	51	1	2	0	149	4.1	1.4	16	7	49	279	1.8	16.5	30	4.8	1.7	780	40	0	0	270	180	33	2	0	0	20	10	0	2000	0	2000	0	0	0	0	0	0
1086	27	2	2	55	153	2	2	15	8	6	3	19	2	12	0	141	4.1	1	26	61	88	159	1.4	14	28	3	1.4	1200	0	0	0	330	510	45	1	0	0	20	10	0	2000	0	2000	0	0	0	0	0	0
1102	32	2	1	68	175	2	3	20	10	7	5	30	1	13	0	133	4.7	1.1	33	58	62	225	1.2	12	38	2	.5	2050	0	0	0	210	480	30	2	0	0	20	10	0	2000	0	1000	0	0	0	0	0	0
1225	28	2	1	68	180	4	2	15	8	7	1	29	1	2	0	147	3.7	1.5	51	161	74	145	1.3	14.5	28	4.2	.9	1300	30	0	0	210	480	45	2	0	0	5	5	1500	500	500	500	0	0	0	2	0	0
122	60	3	1	70	167	4	2	17	8	9	3	56	1	6	0	145	3.2	.7	28	40	71	237	1.4	15	39	2.5	1	1100	0	0	0	270	540	55	2	0	0	20	10	0	2000	0	1500	0	0	0	1	0	0
213	64	4	1	80	178	1	2	16	7	9	3	58	1	15	0	153	4.6	1	16	46	79	469	1.1	13	25	3	.6	1300	5	0	0	180	360	40	2	0	0	20	20	0	2000	0	2000	0	0	1	1	0	0
245	61	4	2	57	163	1	3	16	10	9	3	70	2	3	0	145	5.3	1.2	50	76	45	171	1.3	16	33	3.5	.8	900	30	0	0	270	720	35	2	0	0	20	20	0	3000	0	2000	0	0	2	2	0	0
419	55	3	1	90	170	2	1	14	6	9	1	68	1	5	0	155	4.4	1.6	21	36	25	397	1.3	14	19	4.1	1.2	1200	15	0	0	180	660	30	2	0	0	5	5	1000	500	500	500	0	0	0	0	0	0
446	59	3	1	86	175	3	2	18	9	9	3	57	2	15	0	151	5.4	5.1	70	143	58	313	1.2	13	41	2.8	.8	1700	0	0	0	240	510	40	2	0	0	20	10	0	2000	0	2000	0	0	0	3	0	0
616	41	3	1	60	150	3	2	14	8	9	1	43	1	4	0	137	3.8	.8	16	13	12	156	1.2	14	36	4.5	1.3	1210	0	0	0	360	420	30	2	0	0	20	20	0	2000	0	1500	0	0	1	4	0	0
675	64	4	1	73	165	2	3	22	12	15	3	61	1	2	0	152	2.1	4	34	34	26	150	1.4	14	42	3.1	.9	1070	0	0	0	240	420	35	2	0	0	40	40	0	2000	0	2000	0	0	0	1	0	0
717	53	3	1	70	170	3	2	16	7	15	3	53	2	4	0	148	3.1	.7	31	19	12	188	1.7	17	54	3.3	.4	1000	5	60	0	240	500	30	2	0	0	30	20	0	2000	0	2500	0	3	0	1	0	2
768	55	3	2	98	165	4	3	19	9	15	1	33	1	9	0	135	5	1.2	28	54	42	204	1	13	34	3.5	.8	1400	0	0	0	240	120	40	2	0	0	20	20	0	2000	0	1500	0	2	0	0	0	2
836	63	4	1	82	180	1	1	14	6	9	3	55	1	2	0	143	4.7	1.2	18	14	19	292	1	13	28	4.8	1	1250	20	0	0	180	120	30	2	0	0	20	20	0	2000	0	1000	0	0	0	0	0	0
846	52	3	1	70	165	2	1	19	5	9	3	47	2	5	0	140	4.3	.9	35	15	23	160	1	12	25	3.5	1.25	1500	0	0	0	150	570	30	2	0	0	10	10	0	1000	0	1000	0	0	0	2	3	0
864	68	4	2	90	167	2	2	19	8	9	1	30	1	2	0	147	4.2	1	31	574	669	193	1.6	20	37	3.2	1.1	860	10	5	0	150	210	28	2	0	0	10	10	0	1000	0	1000	0	0	0	1	5	0
921	59	3	1	60	165	3	2	16	9	9	3	50	1	2	0	137	5	1.4	15	22	9	134	1	13	26	2.6	1	1500	20	0	0	300	540	35	2	0	0	20	10	0	2000	0	1500	0	0	0	1	0	0
1066	59	3	1	65	170	4	2	12	9	9	1	54	1	2	0	154	4.2	1.8	54	17	15	151	1.4	15.4	62	4	1.3	1600	15	0	0	210	480	38	2	0	0	10	10	0	2000	0	1500	0	0	0	0	5	0
1229	45	3	1	78	167	1	2	17	9	9	2	41	1	1	1	147	3.5	1	16	34	47	238	1.1	14	29	3.4	.5	900	20	10	3	270	220	40	2	0	0	20	10	0	2000	0	2000	0	0	0	1	1	0
76	40	2	1	60	170	2	3	19	12	10	4	27	2	4	0	143	3.8	.9	20	237	1100	254	1.5	15	28	3.5	1	1240	0	0	0	210	440	30	1	0	0	5	5	1500	500	500	500	0	0	0	0	0	0
95	46	3	2	65	165	2	1	13	6	10	6	27	2	2	0	170	3.5	1	13	61	66	141	2	25	30	3.5	.5	1200	0	20	0	280	180	45	1	0	0	5	5	1500	500	1000	500	0	0	1	0	0	0
105	46	3	2	65	165	2	2	15	8	10	1	30	1	5	0	150	2.9	.4	15	36	37	429	1.7	18	48	3	3	1150	0	0	0	180	390	30	1	0	0	10	10	0	1000	0	1500	0	0	2	1	0	5
887	46	3	1	63	175	3	2	16	7	10	1	57	2	5	0	138	5.4	3.7	31	7	6	171	1.4	18	30	3.1	.7	1600	5	5	0	330	180	42	1	0	0	20	20	0	3000	0	3000	0	0	0	0	0	0
946	44	3	2	70	162	3	1	8	5	14	5	50	2	7	0	146	3.4	.8	20	31	19	232	1.5	14	35	2.6	.3	1300	0	0	0	300	480	30	1	0	0	10	10	0	2000	0	2000	0	0	1	1	0	0
951	29	2	2	60	165	2	2	19	8	10	1	38	1	8	0	155	4.2	1.3	26	28	10	122	1.2	15	34	2.5	.8	1370	0	0	0	300	660	50	1	0	0	10	10	0	2000	0	1000	0	0	0	0	0	0
1183	54	3	1	100	173	1	1	9	5	14	1	45	1	8	0	145	4.1	.8	15	28	80	250	1	13	35	4	1.2	1300	5	0	0	240	570	35	2	0	0	20	10	0	2000	0	1000	0	0	0	0	0	0
1246	61	4	2	75	160	2	1	7	5	14	6	56	1	6	0	148	3.1	1.3	22	56	33	165	1.1	14	40	3.7	1.2	1200	0	0	0	390	500	45	1	0	0	20	10	0	2500	500	1500	0	0	2	2	0	0
56	60	3	1	77	168	3	2	20	8	13	1	17	2	2	1	165	3.5	1.6	18	456	463	121	2.5	27	43	3	1.4	1150	20	0	0	330	540	45	2	0	0	20	10	0	2000	0	2000	0	0	0	1	0	0
75	40	2	1	90	178	2	2	16	7	13	3	31	1	3	0	149	4.3	.9	42	33	12	144	1.2	15	29	2.1	.3	1240	0	0	0	270	420	40	2	0	0	5	5	1500	500	500	500	0	0	0	0	0	0
78	62	4	1	75	175	2	3	18	10	13	3	64	2	7	0	136	4.7	.9	19	17	14	115	1.32	16	30	3.2	.8	750	10	0	0	210	540	30	2	0	2	20	20	0	2000	0	2000	0	0	1	6	0	5
102	69	4	1	75	172	4	2	13	8	13	1	18	1	4	1	145	5.3	1	36	70	34	202	1.6	16.5	41	2.7	.6	950	0	0	0	330	480	30	2	0	0	10	10	2000	500	2000	500	0	3	3	1	0	1
581	51	3	1	90	170	3	2	19	8	13	7	56	1	2	0	149	4.4	4.8	47	91	62	352	2.3	25.6	46	3.2	.9	1300	10	0	0	240	480	45	1	0	0	60	20	0	2000	0	2000	0	0	0	1	0	0
604	52	3	2	45	146	3	3	22	10	13	5	29	1	3	1	140	4	.7	39	13	33	319	1	13	35	3	.3	1300	0	0	0	330	540	30	2	0	0	60	20	0	2000	0	2000	5	0	0	2	0	4
690	25	2	1	70	170	4	3	22	13	13	6	23	1	3	1	140	4.3	1.1	28	70	64	111	1.88	20	35	3.5	1.49	1470	0	20	0	240	600	45	1	0	0	20	20	0	1000	0	1000	0	0	0	0	0	0
701	66	4	1	77	170	3	2	19	8	13	1	20	1	10	0	148	3.8	.7	20	50	17	140	1.3	13	28	4.2	.5	1480	0	0	0	210	320	30	2	0	0	40	20	0	2000	0	1000	0	0	0	1	0	0
736	52	3	1	98	182	1	2	17	8	13	3	62	1	55	0	135	4.1	.9	41	27	16	228	1.6	16.5	80	2.6	.3	1500	10	0	0	240	450	25	2	0	0	20	20	0	2000	0	2000	0	0	0	0	0	0
852	42	3	1	79	180	4	3	22	11	13	1	44	1	11	0	149	3.4	1.6	149	34	17	249	1	12	29	3.3	.6	1800	0	20	0	240	480	30	2	0	0	20	20	0	2000	0	2000	0	0	0	0	0	0
905	61	4	1	75	165	2	1	21	6	13	3	58	2	5	0	132	4.3	1.1	52	14	13	174	1.5	16	38	2.4	.1	1275	0	0	0	300	540	45	2	0	0	20	20	0	2500	0	2000	0	0	0	3	0	0
929	48	3	1	65	167	1	1	19	5	13	1	23	2	2	0	132	3.2	.8	22	87	26	201	1.5	18	38	2.8	1	1100	20	20	0	240	540	35	1	0	0	20	20	0	2000	0	1000	2	0	1	3	0	5
941	57	3	1	88	180	1	2	17	8	13	3	45	2	10	0	141	3.5	.9	16	49	38	236	1.6	15	30	2.4	.6	1350	5	20	0	240	600	30	2	0	0	20	20	0	2000	0	1500	0	0	2	1	0	0
985	29	2	1	58	160	4	2	16	7	13	1	15	1	3	0	145	3.7	.9	9	45	15	456	1	13	24	2.5	.8	1100	0	0	0	250	600	35	2	0	0	20	10	0	2000	0	1500	0	0	0	0	0	0
999	46	3	2	50	154	4	1	18	6	13	1	6	1	11	1	132	4.4	.5	17	70	180	370	1.2	14	28	2.7	1	800	0	0	0	210	390	25	2	0	1	20	10	0	2000	0	1000	0	0	0	1	0	0
1085	34	2	2	55	154	4	2	13	8	13	1	12	1	30	0	135	4	.6	11	26	26	223	1.1	13	34	3	.8	1700	30	0	0	300	580	40	2	0	0	10	10	0	2000	0	2000	0	0	2	2	5	0
1197	40	2	1	80	178	4	3	21	12	13	1	43	2	4	0	135	3.5	.5	11	38	24	222	1.1	13	28	3.1	.7	1615	0	0	0	270	600	35	2	0	0	20	10	0	2000	0	1500	0	0	0	2	0	0
1245	51	3	1	80	165	2	3	17	11	13	1	58	1	12	1	170	5.4	2.3	40	32	50	224	1.6	14	39	2.8	1.6	1700	0	0	0	240	600	38	2	0	0	20	10	0	1500	0	1500	0	0	0	1	5	0
1250	41	3	2	50	165	1	2	16	8	13	4	19	1	15	0	153	3.8	1.2	34	44	45	432	1.3	16	52	2.6	1.9	1290	10	25	0	300	450	35	2	0	0	20	10	0	3000	0	2000	0	0	0	1	0	0
20	64	4	1	85	182	4	3	22	11	1	1	16	1	2	0	155	4.7	1.2	17	1000	400	217	1.52	17	29	3.4	1	1100	0	0	15	180	660	35	1	0	0	20	10	500	1500	500	1500	0	0	0	3	0	0
74	17	1	1	60	176	4	3	35	10	16	1	30	1	3	0	143	4.6	2	30	300	280	265	1.6	17	50	3	.5	1470	30	0	0	180	660	30	1	0	0	5	5	1500	500	500	500	0	0	0	3	0	0
84	52	3	2	105	160	3	3	25	14	2	1	41	1	2	0	142	4.2	1.5	52	64	26	171	1.1	13	30	2.5	1.9	1200	0	0	0	320	720	30	1	0	2	20	10	0	3000	0	2000	0	0	2	6	5	0
158	56	3	1	94	165		2	18	9	2	6	60	1	4	0	141	3.4	1.8	31	54	20	174	1	13	26	3.1	.4	1400	0	0	0	270	120	30	2	0	0	20	20	0	3000	0	2000	0	0	0	2	0	0
289	50	3	1	81	175	2	3	16	11	2	1	44	1	4	0	150	3.4	1.11	19	47	28	148	1.37	17.8	28.4	2.9	.4	1400	20	30	0	210	180	30	2	0	0	20	20	0	2500	0	2000	0	0	0	2	0	0
308	53	3	1	98	175	1	2	16	9	2	3	51	2	2	0	137	3.7	1.1	10	19	12	249	1	13	35	3.5	.8	1360	0	0	0	240	420	30	2	0	0	20	20	0	2000	0	2000	0	0	1	1	5	0
311	50	3	1	105	188	4	3	18	11	2	1	55	1	4	0	155	3.8	1	25	52	44	153	1.4	14	28	2.7	.5	1580	30	0	0	240	540	30	2	0	2	5	5	1500	500	1500	500	0	2	1	7	5	0
348	69	4	1	90	170	3	2	15	8	2	5	56	1	10	1	154	3.5	1.6	31	65	74	136	1.3	14	27	2.5	.65	1200	0	0	0	240	360	35	2	0	0	15	15	0	2000	0	2000	0	0	1	1	0	0
353	58	3	2	69	155	4	2	18	9	2	3	58	1	4	0	146	4.7	.9	30	32	58	106	1.9	19	30	3.3	.6	1600	5	50	0	240	660	35	2	0	0	20	20	0	2000	0	2000	0	0	0	0	0	0
404	28	2	1	60	170	1	3	33	10	16	1	26	1	4	0	142	3.9	1	14	77	18	105	1.14	13	24	2.6	.9	1000	0	0	0	240	540	33	2	0	0	20	10	0	2000	0	1500	0	0	0	3	5	0
420	26	2	1	52	150	2	2	21	9	18	1	7	1	4	0	165	4.7	.9	25	76	49	276	1.3	15	27	3	.3	570	0	0	0	270	420	45	2	0	0	10	10	0	1000	0	1000	0	0	0	2	0	0
424	49	3	2	65	150	1	3	19	11	2	3	58	2	2	0	142	3.2	1.1	25	18	14	184	1.2	14.4	42	2.8	.7	1100	0	0	0	270	490	43	2	0	0	5	5	2000	500	1000	500	0	0	2	1	3	0
483	18	1	2	85	176	3	2	23	9	16	6	29	1	3	0	165	3.9	.9	38	100	29	176	1	12	30	4.5	.6	1347	0	0	0	300	420	40	2	0	0	40	20	0	2000	0	1500	0	0	0	0	0	0
488	40	2	1	95	173	4	3	37	11	1	1	28	1	3	0	145	4.4	.9	26	338	201	204	1.4	15		3	1.3	1330	0	0	0	210	420	35	1	0	2	20	20	0	2000	0	2000	0	0	1	5	0	5
503	20	1	1	70	170	2	3	30	11	16	1	55	2	6	0	154	3.5	.8	50	26	33	347	3.5	28		3.7	.7	1150	20	20	0	210	120	25	2	0	0	40	30	0	2000	0	1000	0	0	0	1	0	0
564	34	2	1	65	168	2	3	35	14	16	1	44	1	2	0	146	3	.9	27	130	104	201	2	20	35	3.1	1.8	1300	15	0	0	270	160	40	2	0	2	60	40	0	2000	0	1500	0	3	1	5	5	0
608	53	3	1	88	175	1	3	18	11	2	3	67	2	1	0	142	4.2	.7	15	29	16	190	1	13	28	4	.9	950	10	0	0	300	180	30	2	0	0	40	30	0	2000	0	1500	0	0	0	3	0	0
770	49	3	1	92	178	2	3	32	10	2	1	42	1	7	1	139	4.2	1	74	109	50	104	1	12	38	3.5	.4	1360	40	0	0	210	540	35	1	0	0	10	10	0	1000	0	1000	0	3	1	4	0	3
892	39	2	1	89	182	4	2	21	8	2	1	24	1	15	0	132	4.5	.7	40	76	142	194	1.9	18.3	27.4	3	1.2	2500	20	30	0	240	690	34	2	0	0	20	20	0	2000	0	2000	0	0	0	0	0	0
911	56	3	2	85	157	1	2	22	9	2	3	55	1		0	135	4	.9	21	55	190	280	1.3	14.6	33	3	.5	1400	0	0	0	300	510	28	2	0	0	20	20	0	2000	0	2000	0	0	1	0	0	3
980	51	3	1	65	164	4	3	18	10	2	3	45	1	4	0	150	3.2	1.9	100	47	35	215	1.1	13	70	3.3	.4	1700	10	15	0	300	570	35	2	0	0	20	20	0	2000	0	2000	0	0	2	2	0	0
1075	17	1	1	70	170	4	3	24	12	16	6	24	2	4	0	166	3.3	.7	17	31	24	119	1.6	17.3	30	2.7	.7	1130	10	0	0	240	500	45	1	0	1	20	10	0	2000	500	1500	0	2	0	1	0	0
1170	59	3	2	75	150	3	2	13	8	2	1	27	1	3	0	142	3.8	1.1	20	46	30	141	1	11	42	3.2	1	1680	0	0	0	210	540	30	2	0	0	10	10	0	2000	0	1000	0	0	0	0	0	0
1186	29	2	1	81	185	2	3	12	6	16	3	23	1	5	0	144	2.9	1.8	24	42	19	43	1.4	14.5	34	3.5	1.8	1100	5	0	0	300	420	50	1	0	0	20	10	0	2000	0	2000	0	0	0	2	0	0
24	37	2	2	53	160	1	1	7	6	6	1	46	2	6	0	134	3.5	3.5	36	30	40	295	1.1	13	50	3	1.2	970	0	0	0	240	90	30	2	0	0	20	10	0	2000	0	2000	0	0	0	0	0	0
45	41	3	1	60	170	1	2	27	8	8	3	34	1	1	0	145	3.4	3.4	50	16	76	171	1.4	16	30	2.5	1	1410	0	0	0	270	600	50	1	0	0	20	10	0	2000	0	1000	0	0	1	2	0	0
70	41	3	1	70	170	2	2	13	8	8	6	29	1	9	0	165	3.6	1.6	75	90	52	225	1.2	14	33	3.7	1.3	1500	0	30	0	330	510	45	2	0	0	20	10	0	2500	0	1500	0	2	2	1	0	4
91	51	3	1	65	180	1	1	13	5	11	2	35	2	6	0	159	3.4	1.2	30	75	57	280	1.66	16.6	39	2.6	1.3	1000	10	0	0	210	420	33	2	0	0	20	10	0	2000	0	1500	0	0	0	0	0	0
103	34	2	2	60	170	1	3	21	11	6	1	20	1	6	1	151	5.5	2.8	51	151	147	408	1.4	15	47	3.1	1.4	2000	15	15	0	360	600	40	2	0	0	10	10	2000	1000	1000	1000	0	0	2	2	0	0
104	55	3	1	75	180	3	1	13	6	7	1	40	1	10	1	162	4.2	2.5	34	56	147	440	1.6	16.5	34	2.8	1	1700	0	0	0	270	480	40	1	0	0	20	10	0	2000	0	2000	0	0	0	1	0	0
230	46	3	2	52	165	2	2	6	8	6	3	39	2	7	0	155	3.4	.7	10	18	17	149	1.1	14	33	3	.9	1200	0	40	0	340	210	35	2	0	0	20	20	0	3000	0	2500	0	0	0	1	0	0
349	22	2	2	80	165	4	2	21	9	7	3	43	1	4	0	146	4	3.5	40	87	42	322	1.53	17	41	3	.8	1450	0	20	0	270	600	50	1	0	0	10	10	1500	500	500	500	0	0	1	2	0	0
406	45	3	1	70	169	4	2	14	8	6	5	36	2	3	1	140	5.2	1.3	52	39	59	276	1.3	16.5	35	3.2	.9	1800	0	0	0	420	240	60	1	0	0	20	20	0	3000	0	2000	0	0	1	3	0	0
411	40	2	2	70	162	4	3	29	13	7	1	40	2	10	1	147	4.9	.6	15	55	79	162	1.1	13	22	3.2	.5	1500	15	15	0	360	430	37	2	0	0	5	5	0	2000	0	1500	0	0	3	2	5	0
442	34	2	2	55	156	4	2	18	9	7	1	27	1	4	0	148	3.1	2.2	26	70	94	79	1.45	16	38	3.9	.9	1270	0	0	0	270	570	37	2	0	0	5	5	1000	500	1000	500	0	0	1	2	5	0
499	32	2	1	75	176	1	1	17	9	6	2	15	2	18	0	139	3.6	.5	15	99	156	236	1	13		3	.7	1200	0	0	0	210	480	45	1	0	0	40	20	0	2000	0	1000	0	0	0	0	0	0
541	47	3	2	60	162	4	1	10	5	6	1	18	1	3	0	163	3.6	1	36	166	119	184	1.1	13.3	40	4.2	2.3	1290	25	0	0	270	380	40	2	0	0	40	20	0	2000	0	2000	0	2	0	0	0	0
580	20	1	2	63	161	4	3	26	13	7	1	30	2	2	0	151	3.3	.9	10	22	14	139	1	13		4.7	1.2	1300	20	0	0	210	60	33	2	0	0	60	20	0	2000	0	1500	0	0	0	2	0	0
651	40	2	2	60	165	2	2	17	8	6	1	54	1	2	0	140	4.2	1.5	45	74	116	331	1.2	13	36	3	.5	890	0	0	0	330	420	33	2	0	0	30	30	0	2000	0	2000	0	0	0	0	0	0
652	57	3	2	60	165	3	1	10	6	6	3	41	1	12	0	158	5.5	1.4	27	35	22	155	1.5	16.5	25.1	3.5	1.3	1400	0	0	0	270	120	30	2	0	0	40	20	0	2000	0	1500	0	0	0	1	0	0
684	18	1	2	45	145	2	2	11	8	7	4	13	2	6	0	126	2.3	.4	10	22	14	182	1.4	17.4	30	3.5	.3	600	0	0	0	210	480	35	2	0	0	10	10	0	1000	0	1000	0	0	0	0	0	0
699	30	2	1	78	175	1	2	21	8	7	1	21	1	3	0	138	4.6	1.3	24	51	48	201	1.3	16	35	3.5	.8	1340	20	0	0	210	450	35	2	0	0	30	30	0	1500	0	1500	0	0	0	0	0	0
729	42	3	2	65	160	4	1	6	5	6	2	26	1	18	1	134	4.4	.8	16	45	50	480	1.1	14	32	3.6	.7	1350	10	0	0	210	330	37	2	0	0	20	10	0	2000	0	1000	0	0	0	0	0	0
746	25	2	2	60	160	1	1	14	6	7	6	19	1	3	0	158	2.7	.7	7	277	91	156	1.3	14	39	3.4	1.9	1000	0	0	0	240	450	35	2	0	0	40	20	0	2000	0	1000	0	0	0	0	0	0
769	33	2	2	68	160	1	3	25	13	7	1	28	2	9	0	134	3.4	.8	23	35	34	337	1	11	24	2.9	.6	1500	0	0	0	240	420	35	2	0	1	20	20	0	2000	0	2000	0	3	1	2	0	3
772	35	2	1	83	180	4	1	11	5	6	1	32	1	4	0	149	3.5	1.2	20	33	26	100	1.3	15	30	2.5	.6	1390	0	0	0	330	600	40	2	0	0	40	20	0	2000	0	2000	0	0	0	0	0	0
788	61	4	2	60	170	4	2	18	9	6	3	71	2	2	0	148	3	.9	15	17	9	118	1.31	14.4	25	3.2	.6	1130	20	0	0	210	360	30	2	0	0	20	20	0	2000	0	1500	0	0	0	0	0	0
804	30	2	1	62	170	3	3	20	10	6	2	12	1	5	1	161	4	.3	37	120	255	117	1.2	18	102	2.8	.9	1050	0	0	0	270	420	45	1	0	0	20	20	0	2000	0	2000	0	0	1	0	0	0
806	33	2	1	68	165	1	2	31	9	6	4	16	2	8	0	155	3.5	1.1	14	39	24	149	1.2	13	58	3.3	.7	930	0	0	0	240	600	30	1	0	0	20	20	0	2000	0	2500	0	0	1	0	0	0
849	29	2	1	68	174	2	1	14	5	6	3	39	2	4	0	142	3.3	1	42	18	47	320	2.1	20	28	3	.4	1300	0	0	0	330	540	35	2	0	0	10	10	0	2000	0	1500	0	0	0	0	0	0
878	16	1	1	62	170	1	2	24	8	4	1	16	1	3	0	136	4.1	.6	23	40	50	427	1.3	16	25	3.5	.4	1550	0	10	0	180	600	35	2	0	0	20	10	0	1500	0	1000	0	0	0	0	0	0
879	35	2	1	69	175	3	1	6	5	6	2	36	1	3	1	153	4.2	1	38	72	56	140	1.1	12	25	3.5	.8	1200	10	5	0	240	540	33	2	0	0	20	10	0	2000	0	1000	0	0	0	0	0	0
885	33	2	1	75	170	2	2	22	8	6	2	26	2	6	1	150	4.4	.7	35	27	39	107	1.4	17	26	4.2	1	1000	5	0	0	300	555	50	2	0	0	20	20	0	2000	0	1500	0	0	0	0	0	0
935	25	2	1	57	170	4	1	14	6	6	1	28	1	2	0	142	3.4	.8	14	27	16	178	1.2	14	26	4.3	.7	1000	0	0	0	270	480	35	2	0	0	10	10	0	2000	0	1500	0	0	0	0	0	0
969	55	3	2	50	152	2	2	19	8	6	3	54	1	5	0	144	3.9	1.3	29	52	32	156	1.5	14	30	3.5	.7	1650	10	0	0	180	450	45	2	0	0	20	10	0	2000	0	1000	0	0	0	1	0	0
998	34	2	1	60	170	4	2	16	7	7	7	36	2	3	0	147	3.6	.8	11.3	18	19	139	1.2	12	42	3	.4	1200	0	0	0	180	570	40	2	0	0	20	10	0	2000	0	1500	0	0	0	0	0	0
1005	27	2	2	54	160	4	2	20	9	7	1	18	1	3	0	143	4	.6	12	50	56	281	1.7	17	51	3.5	.5	940	0	0	0	330	630	45	2	0	0	20	10	0	2000	0	2500	0	0	0	0	0	0
1034	32	2	1	76	166	2	2	18	9	6	1	34	1	3	1	143	4.6	1.5	54	162	83	100	1.1	13	38	4	1	1150	10	0	0	180	440	40	2	0	0	10	10	0	2000	0	1500	0	0	0	0	0	0
1039	46	3	2	56	178	2	1	6	5	6	1	28	2	3	0	147	3.7	.8	10	64	71	130	1.5	16	46	3	.8	1070	10	0	0	240	390	40	2	0	0	20	10	0	2000	0	1000	0	0	0	0	0	0
1042	55	3	2	70	160	3	2	17	7	6	2	30	2	5	1	150	3.2	1.1	11	113	111	253	1	12	28	3	.5	1100	0	0	0	270	500	35	2	0	0	20	10	0	2000	0	2000	0	0	0	0	0	0
1047	50	3	1	80	179	3	2	19	7	6	1	19	1	11	0	144	4.1	.7	28	47	41	202	1.4	15.5	62	2.8	.5	1150	0	0	0	210	660	35	1	0	0	5	5	1500	500	500	500	0	0	0	0	0	0
1064	49	3	2	60	153	4	2	15	7	6	3	45	1	2	0	147	4.7	2	16	27	26	161	1.1	14	33	5.4	.8	1800	35	30	0	270	150	45	2	0	0	20	10	0	2000	0	1500	0	0	0	0	0	0
1067	27	2	2	60	165	4	3	37	11	7	1	36	1	3	0	138	3.4	.9	12	46	19	156	1.65	18.5	27	3.5	.9	1000	0	0	0	210	150	25	2	0	2	10	10	0	2000	0	1000	0	0	1	2	5	0
1068	22	2	2	35	155	1	2	22	8	8	4	8	2	4	1	165	3.5	1.5	17	25	24	525	1.6	16	38	3	.5	450	0	0	0	300	540	40	2	0	0	10	10	0	1500	0	1000	0	0	0	0	0	0
1083	22	2	1	63	176	3	2	6	9	6	1	33	1	3	0	160	3	2	33	64	77	360	1.5	19	45	3.5	.8	1300	5	5	0	250	480	35	1	0	0	20	20	0	2000	0	2000	0	0	0	0	0	0
1095	31	2	2	67	155	3	1	13	6	6	1	29	1	7	1	153	4.3	3.3	43	156	275	273	1.41	15.8	39.4	3.1	.4	1200	0	0	0	270	120	25	2	0	0	20	10	0	2000	0	1500	0	0	0	0	0	0
1148	31	2	2	50	152	1	2	11	7	7	4	29	2	10	0	144	3.7	.5	10	15	16	258	1	13	30	3.7	.5	1400	10	0	0	240	510	35	2	0	0	20	10	0	2000	0	1500	0	0	0	0	0	0
1160	33	2	1	68	175	1	2	20	9	6	1	36	2	3	0	156	3	1.3	15	55	16		1.6	18	34.9	3.4	.4	850	0	0	0	270	90	40	1	0	0	20	10	0	3000	0	2000	0	2	2	2	0	4
1185	47	3	1	90	176	1	3	29	12	7	1	15	1	3	1	162	4	1.2	41	816	817	290	1.7	18	30	3	2.7	1200	0	0	0	150	510	45	1	0	0	20	20	0	1000	0	1000	0	0	0	4	0	3
1188	28	2	1	70	180	4	3	27	12	6	1	27	2	8	0	146	3.3	1.1	17	85	41	114	1	12	24	3.4	1.5	1100	0	0	0	270	450	40	1	2	2	20	10	0	2000	0	2000	0	2	3	7	5	5
1207	46	3	2	56	172	2	3	22	11	6	3	55	1	3	0	157	3.4	.8	42	14	13	182	2.2	23	35	3.7	1.6	1000	15	0	0	270	660	45	1	0	3	30	20	0	2000	0	2000	0	0	0	5	5	0
1261	20	1	2	71	165	2	2	27	9	7	1	18	1	7	0	155	3.5	.8	18	77	357	137	1.1	12.5	41	3.5		1200	0	0	0	300	540	30	2	0	0	20	20	0	2000	0	2000	0	0	0	4	0	0
107	64	4	1	64	165	4	3	27	10	9	2	57	1	5	0	151	3.1	1.9	39	8	17	238	1.06	13.5	26	3	.4	1400	.5	0	0	270	180	45	1	0	0	20	10	0	2000	0	1500	0	0	2	2	0	0
197	55	3	1	73	165	4	1	18	6	9	5	53	2	7	1	152	4.2	1	23	33	118	170	1.2	14	33	3.3	.3	1300	15	0	0	270	480	50	2	0	0	20	20	0	2000	0	2000	0	0	0	0	0	0
203	67	4	2	60	161	4	2	16	8	15	3	70	2	1	0	152	4.6	1.2	20	164	40	197	1.1	13	30	4.4	.6	1200	0	0	5	270	150	35	2	0	0	5	5	1500	500	500	500	0	0	1	2	0	0
367	50	3	1	84	183	1	3	35	14	9	5	55	1	5	1	144	4	1.8	67	38	56	179	1.2	13	32	3	.7	1200	20	0	0	210	540	35	1	0	0	20	20	0	2000	0	2000	0	0	0	4	5	0
456	53	3	1	55	178	4	2	20	9	9	7	61	1	3	1	169	3.1	.8	38	28	28	234	1.3	13	31	3	.4	675	20	0	0	220	440	40	2	0	0	20	10	0	2000	0	1500	0	0	0	0	5	0
493	66	4	1	66	170	4	2	20	9	9	1	61	1	21	1	141	3.3	.7	13	99	186	538	1	13	49	3.1	.9	1140	0	0	0	240	360	40	1	0	0	40	20	0	2000	0	2000	0	0	0	3	5	0
547	42	3	1	82	182	3	2	18	9	9	1	18	1	3	0	141	4.1	.9	16	67	37	189	1.3	15.4	32	3.5	1.3	1650	0	0	10	240	300	33	2	0	0	40	20	0	2000	0	1500	0	0	0	0	0	0
642	50	3	1	65	180	2	1	11	6	9	3	56	2	12	0	133	4	.6	12	19	37	142	1.1	13	27	3	.2	1340	0	10	0	270	480	36	2	0	0	40	20	0	2000	0	2000	0	0	0	0	0	0
644	43	3	1	56	160	1	2	21	8	9	6	40	2	5	0	150	4	.9	18	44	25	181	1.2	14	28	3.7	1.1	1490	0	0	0	240	600	45	2	0	1	40	20	0	2000	0	2000	0	0	0	1	0	0
681	54	3	2	55	150	4	2	17	8	9	3	58	1	1	0	142	5	1.6	28	20	12	207	1.2	13.8	44	4.8	.9	1250	15	0	0	300	480	40	2	0	0	40	20	0	2000	0	1000	0	0	0	3	0	0
718	40	2	2	75	168	1	2	17	7	9	1	28	1	2	0	153	3.8	1.4	40	41	61	113	1.3	15	30	4.3	.8	1700	0	0	0	300	120	40	1	0	0	40	20	0	2500	0	1500	0	0	1	2	5	0
750	56	3	1	62	170	2	1	12	5	15	3	57	1	5	1	135	4.8	1.4	48	20	12	167	3.2	26	24	3.3	.3	830	5	0	0	240	430	30	2	0	0	40	20	0	2000	0	1000	0	0	0	0	5	0
1030	58	3	1	100	172	3	2	16	6	9	1	17	1	6	0	134	4	.7	10	72	22	103	1	12	25	3	.4	1180	5	0	0	270	570	30	2	0	0	10	10	0	2000	0	2500	0	0	0	1	0	0
1043	53	3	1	75	175	2	2	16	8	9	1	30	1	2	0	163	5.3	1.8	35	17	16	177	2.2	20	32	3	.5	1560	10	0	0	300	510	43	2	0	0	20	10	0	2000	0	1000	0	0	0	3	0	5
1121	57	3	2	55	161	1	3	15	10	9	3	64	1	4	0	143	3.1	1	68	24	19	107	1.3	14	37	3.6	1.8	1500	30	0	0	210	390	32	2	0	0	20	10	0	2000	0	1500	0	0	0	0	0	0
1135	46	3	1	85	175	2	3	21	11	15	2	49	1	10	0	137	3.9	2	52	191	207	510	1.65	19.3	51	3	7.8	1600	0	0	0	270	600	30	2	0	2	20	10	0	2000	0	2000	0	0	0	4	0	3
1187	52	3	1	75	182	2	3	20	10	9	3	50	1	5	0	150	3.5	.95	26	60	31	237	1.38	15.9	53	2.7	1.02	1300	10	0	0	240	600	30	2	0	0	10	10	0	2000	0	1000	0	0	0	0	0	0
1227	39	2	1	89	180	1	2	11	8	9	1	54	1	4	0	142	4.2	1.6	32	53	11	250	1.3	15.4	35	3.5	1.2	1150	0	0	0	210	540	25	2	0	0	5	5	1500	500	1000	500	0	0	0	1	0	0
108	67	4	1	67	175	1	3	26	11	14	3	70	1	4	0	146	3	1	18	34	33	168	1.3	15	32	3	1.3	1190	25	20	0	270	450	30	2	0	0	5	5	1500	500	500	500	0	0	0	1	0	0
284	20	1	1	80	182	4	3	17	10	10	1	23	1	2	0	135	3	1.3	18	30	45	141	1.27	14.6	20	3	1	1650	10	20	0	150	540	25	1	0	0	20	20	0	2000	0	2000	0	0	0	2	0	0
369	33	2	1	70	175	2	2	13	7	10	4	30	2	4	0	156	3.4	1.5	15	20	15	243	1.8	17	33	3.1	1.1	1000	0	0	0	270	540	30	1	0	0	20	10	0	3000	0	2000	0	0	0	3	0	0
720	22	2	2	65	165	4	1	14	5	10	3	9	1	3	0	163	4	1	14	123	56	376	1.3	15	35	3.5	.4	750	0	0	0	210	540	40	1	0	0	20	20	0	2000	0	1000	0	0	0	0	0	0
731	37	2	1	75	180	2	1	16	5	10	6	38	2	5	1	137	4.5	1	33	40	48	140	1	13	23	4.5	1	1600	0	0	0	240	600	45	2	0	0	20	20	0	2000	0	1000	0	0	0	0	0	0
1224	67	4	1	70	175	4	1	9	5	14	3	36	1	4	0	133	4	.7	31	18	19	175	1.2	13	29	3.5	.6	1200	3	3	0	270	420	40	2	0	0	5	5	1500	500	500	500	0	0	0	3	0	0
1231	54	3	2	63	155	1	1	6	6	14	3	53	2	10	0	174	3.3	.8	18	96	113	140	1.8	15	85	3.6	.9	1000	30	0	0	270	420	35	1	0	0	5	5	1500	500	500	500	0	0	0	0	0	0
35	36	2	1	56	180	2	2	20	7	13	2	16	1	3	1	149	3	.7	18	27	54	197	1.3	15	30	3	1	1400	0	0	0	210	480	40	2	0	0	20	10	0	2000	0	1000	0	0	0	2	0	4
140	55	3	1	85	175	4	3	18	11	13	1	40	1	5	0	160	3	2	49	40	76	213	1	13	28	2.6	.7	1400	25	0	0	270	660	40	2	0	2	20	10	0	2000	0	1500	0	0	0	1	0	5
160	48	3	1	83	170		2	19	8	13	1	33	1	10	0	150	3.5	.8	20	251	347	57	1.5	15.5	29	2.4	.9	1750	0	0	0	270	420	38	2	0	0	20	20	0	2500	0	2000	0	0	0	2	5	0
528	51	3	2	65	160	2	3	47	11	13	3	67	1	7	0	154	4.7	1.5	23	34	15	190	1.2	13	33	2.8	.5	1000	0	0	0	270	540	35	1	0	2	60	40	0	500	0	500	5	0	3	4	5	0
797	19	1	1	63	170	2	2	20	8	13	5	24	2	2	1	139	2.8	.5	12	39	10	186	1.6	16	52	3.7	.3	780	5	0	0	150	350	28	2	0	0	20	10	0	2000	0	1000	0	0	0	0	0	0
798	65	4	1	80	182	4	2	13	8	13	1	29	1	3	0	144	3.1	1.1	52	29	12	212	1.3	14.7	39	3	1.3	1000	0	0	0	300	420	30	2	0	0	30	20	0	2000	0	1500	0	0	2	3	0	0
811	59	3	1	90	165	4	3	22	11	13	1	65	1	4	0	165	3.5	2	28	16	20	128	1.3	14	43	2.9	.6	1430	0	0	0	330	570	45	2	0	0	30	20	0	2000	0	2000	0	0	2	3	5	0
1033	50	3	1	80	172	3	2	18	9	13	1	17	1	7	0	159	3.9	.8	16	442	146	196	1.47	15	48	3	1	1135	0	0	0	270	480	35	2	0	0	20	10	0	2500	0	2000	0	3	1	1	0	3
180	58	3	1	82	175	4	3	19	12	2	3	38	1	20	0	154	4.2	1.1	30	122	71	274	1.2	14	40	2.7	1.2	1800	0	0	0	280	540	45	2	0	0	30	20	0	3000	0	2000	0	0	1	0	0	0
212	38	2	1	115	188	1	3	19	11	2	2	37	1	2	0	141	4.4	1.8	30	50	47	135	1.7	20	37	2.7	1.1	1600	0	0	0	360	480	40	2	0	0	20	20	0	2000	0	3000	0	0	0	2	0	0
324	64	4	1	81	180	2	3	18	11	2	1	58	1	6	0	149	3.9	2.3	38	234	225		1.27	17	31	3.6	1.2	1050	0	0	0	240	480	30	2	0	0	20	10	0	2000	0	2000	0	0	0	1	0	0
343	38	2	1	80	180	4	3	23	10	16	1	33	1	4	0	151	3	.8	12	46	47		1.44	15.5	44.5	3.4	.4	1300	0	5	0	330	480	60	2	0	0	20	20	0	2000	0	2500	0	0	1	1	0	0
430	60	3	2	110	170	3	3	30	12	2	1	18	1	4	0	143	3.4	.9	11	56	23	85	1	13	17	3.9	.6	1300	10	0	0	270	540	33	2	0	0	5	5	1500	500	1000	500	0	0	0	5	5	0
441	58	3	1	84	175	1	1	11	5	2	1	43	1	2	0	152	4.2	1.2	17	186	66	96	1.4	16	39	2.4	.9	1200	20	0	0	270	540	40	2	0	0	5	5	1500	500	1000	500	0	0	0	0	0	0
443	63	4	1	90	180	2	2	17	7	2	1	70	1	4	0	146	4.2	1	32	228	179	126	1.5	19	36	2.7	.9	980	5	0	0	310	240	35	2	0	0	5	5	1500	500	1500	500	0	0	0	2	0	0
487	63	4	1	50	165	4	2	9	8	2	3	52	1	4	0	165	3.5	1.5	30	39	20	201	1.04	13.4	30	2.2	.2	1350	0	0	0	240	420	30	2	0	0	20	10	0	2000	0	1000	0	0	0	2	0	0
523	50	3	1	100	170	2	3	19	11	2	3	51	1	1	0	145	3.3	1.4	16	33	13	174	1.1	13	25	3.6	.2	1450	0	0	0	300	180	35	1	0	0	60	40	0	2500	0	2000	0	0	2	3	0	4
661	60	3	1	70	168	1	3	23	10	2	3	51	1	2	0	144	3.2	1.8	19	22	13	155	1.1	14	31	4.9	1.1	1400	0	0	0	240	70	30	2	0	0	40	20	0	2000	0	1500	0	0	2	2	0	5
666	20	1	1	70	170	3	1	16	6	16	1	35	1	6	0	141	5.8	1	18	32	22	130	1	12.5	30	3.5	1	1250	10	0	0	270	480	45	2	0	0	20	20	0	2000	0	2000	0	0	0	0	0	0
706	51	3	1	85	165	1	3	26	10	2	3	40	1	10	0	152	3.8	1	33	34	9	183	1.7	18	63	2.5	1.9	1140	0	0	0	270	420	43	1	0	0	30	20	0	2000	0	2000	0	0	0	1	5	0
1037	34	2	1	100	180	3	3	20	11	2	1	23	2	10	0	128	3.8	.7	11	55	41	219	1.9	16.6	68	2.2	1.1	1000	5	20	0	270	330	35	2	0	0	20	10	0	3000	0	2000	0	0	0	0	0	0
1041	64	4	1	67	180	2	2	16	9	2	3	53	1	3	1	138	3.6	1.3	54	92	133	168	1.4	15.5	37	3.3	.2	1400	40	0	0	240	480	35	2	0	0	20	10	0	2000	0	1500	0	0	0	4	0	0
1100	68	4	1	90	175	2	1	17	6	2	3	65	1	4	0	150	4.1	6.5	55	56	61	300	2.2	25	91	3.7	.4	1290	0	0	0	240	540	25	2	0	0	20	10	0	2000	0	1500	0	0	0	2	0	0
1206	48	3	1	85	178	1	2	22	8	2	6	38	1	2	0	139	2.1	.9	40	71	23	144	1.3	15	42	3.2	2.7	1350	10	0	0	300	480	30	2	0	1	20	10	0	2000	0	2000	0	0	3	2	4	0
1235	31	2	2	60	165	1	1	9	5	16	1	16	2	3	0	139	2.5	.5	15	40	69	160	1.17	14.1	45	3	1	950	0	0	0	240	480	40	2	0	0	20	10	0	2000	0	1000	0	0	0	0	0	0
15	51	3	1	70	167	4	1	11	5	6	1	35	1	3	1	150	3.7	1.5	26	57	22	228	1.4	15	34	3.9	.7	1800	20	0	0	270	480	40	1	0	0	20	10	0	2000	0	2000	0	0	0	0	0	0
30	32	2	1	55	174	1	1	8	5	7	3	55	1	6	1	135	4.93	5.3	50	100	86	292	1	12	26	3.5	1	1400	5	0	0	330	420	40	2	0	0	20	10	0	2000	0	2000	0	0	0	0	0	0
31	46	3	1	70	185	1	1	6	6	6	1	48	1	3	0	142	3.8	.9	17	39	54	304	1.2	12.5	30	3	.9	1970	0	0	0	270	500	38	2	0	0	20	10	0	2000	0	2000	0	0	0	0	0	0
43	41	3	1	74	170	4	2	20	8	6	1	42	2	3	1	136	4	.8	24	38	42	130	1.1	12.7	26	3	1	1050	10	0	0	180	480	22	2	0	0	10	10	0	2000	0	1000	0	0	0	1	0	0
52	28	2	2	58	161	1	3	17	10	7	1	47	1	2	0	152	3.7	1.6	19	232	205	123	1.5	16	28	3.7	.3	1350	20	20	0	300	120	45	2	0	0	20	10	0	2000	0	1000	0	0	0	1	0	0
86	55	3	1	75	175	1	2	17	9	4	1	61	1	2	0	140	4.5	1.5	26	282	162	139	1.5	16	30	4	1.4	870	0	0	0	210	750	33	1	0	2	40	20	0	2000	0	1500	0	2	0	5	5	0
93	15	1	2	70	160	4	2	19	9	7	1	34	2	7	1	149	4.2	1.6	60	76	21	342	1.8	22	40	2.5	1.9	620	5	50	0	280	660	40	2	0	0	20	10	0	2000	0	1500	0	0	0	0	0	0
129	28	2	1	72	175	4	2	25	8	8	2	39	1	2	1	150	3.2	1.5	18	330	338	207	1.1	14	31	2.5	.7	1200	30	0	0	270	540	35	2	0	0	20	10	0	2000	0	1000	0	0	0	4	0	0
149	44	3	1	70	170	2	2	16	7	6	1	27	1	8	0	141	3.8	1.8	50	138	44	264	1.4	15	50	3.5		1890	20	0	0	270	480	55	1	0	0	20	20	0	2000	0	1500	0	0	0	1	0	0
150	31	2	1	70	185	3	2	28	9	6	1	23	1	9	0	133	3.7	.5	11	79	72	265	1.3	14	35	3.5	1.7	1600	50	40	0	270	480	50	2	0	0	20	10	0	2000	0	1000	0	0	0	0	0	0
154	25	2	1	66	180	4	2	33	9	7	1	17	1	12	0	160	4.2	2.6	45	61	60	214	1.02	17.2	32	2.9	1.1	1300	0	0	0	330	720	25	2	0	0	20	10	0	2500	0	2000	0	0	0	0	0	0
159	16	1	1	62	165	4	2	19	8	7	1	37	1	3	0	159	3.8	2	26	58	33	141	2	21	36	2.8	.3	1700	30	0	0	330	120	45	2	0	0	20	10	0	2000	0	1500	0	0	0	1	0	0
170	45	3	2	65	159	4	1	6	5	6	3	56	2	10	0	141	4.6	1.1	45	63	45	599	1.4	16	30	2.6	.7	1000	15	20	0	330	600	30	2	0	0	20	10	0	2000	0	2000	0	0	0	2	0	0
184	51	3	1	72	160	2	1	6	5	7	4	25	1	11	0	146	4.1	.8	35	163	267		1.3	16	35	3	.6	1100	0	0	0	360	600	40	2	0	0	5	5	1500	500	500	500	0	0	0	0	0	0
221	33	2	1	60	170	4	2	15	7	6	4	49	2	14	0	154	3.8	1.1	19	19	23	97	1.4	16.8	40	4.2	.2	1500	0	0	0	240	240	30	2	0	0	20	10	0	2000	0	2000	0	0	0	0	0	0
226	32	2	1	95	178	2	3	24	11	7	1	27	1	2	0	153	5	1.3	27	30	19	206	1.4	15	37	2.7	.5	1200	0	0	0	270	420	37	2	0	0	20	20	0	2500	0	2000	0	0	0	2	4	0
243	24	2	1	60	175	2	2	14	9	7	1	16	2	3	1	137	3.3	.7	10	93	46	252	1	13	33	3	2.8	1000	20	20	0	180	540	28	1	0	0	20	10	2000	1000	0	0	0	0	0	0	0	0
250	54	3	1	60	170	2	3	28	12	6	3	44	1	11	0	140	4	2	60	158	22	376	2.3	21.5	47	2.5	1	1640	0	0	0	270	480	35	1	0	0	20	20	0	2000	0	2000	0	0	5	6	5	5
290	28	2	1	66	179	2	1	10	5	6	6	35	2	21	1	157	4	1.2	8	22	16	170	1.1	13	30	3	.6	1650	10	10	0	270	540	33	2	0	0	20	10	0	2000	0	2000	0	0	0	1	0	0
298	48	3	1	52	167	1	1	9	5	6	1	57	2	5	0	165	2.8	1.4	40	49	121	651	1.6	21	33.4	2.8	1	1200	10	0	0	220	420	35	2	0	0	20	20	0	2000	0	2000	0	0	0	0	0	0
355	40	2	2	54	160	3	2	24	9	6	1	26	1	2	0	135	3.7	1.2	13.6	96	63		1.6	15.7	40	2.3	.47	1200	5	0	0	240	105	27	2	0	0	5	5	1500	500	500	500	0	0	3	1	5	0
372	26	2	1	85	178	2	2	20	8	6	6	38	2	2	1	137	3.4	1.3	52	75	71		1.01	13.5	44	3	.7	1330	30	30	0	270	490	45	2	0	0	10	10	1500	500	1500	500	0	0	0	0	0	0
373	22	2	1	63	175	2	1	12	5	6	1	20	2	10	0	171	3.5	1.3	15	13	28	87	1.6	16	30	3.5	1.2	1300	0	0	0	330	420	40	2	0	0	5	5	1500	500	1000	500	0	0	0	0	0	0
374	48	3	2	60	150	1	2	15	8	6	1	41	1	5	0	144	4.3	1.1	16	35	22	90	1.16	14	28	3.2	1.3	1630	10	0	0	240	570	35	2	0	0	5	5	1500	500	500	500	0	0	1	1	0	0
511	47	3	2	60	169	4	3	15	10	7	6	36	1	7	0	162	3.9	1.6	18	220	531	274	1.3	14	44	4	1.4	1400	20	0	5	300	63	35	2	0	0	30	20	0	2000	0	1500	0	0	0	2	0	5
542	63	4	1	70	166	1	2	14	8	6	1	57	2	3	0	151	3.1	1	13	14	10	168	1.5	16.4	46	2.5	.6	1200	0	0	0	210	120	30	2	0	0	60	20	0	1000	0	1000	0	0	0	2	0	0
588	40	2	1	63	160	1	2	19	9	6	2	37	2	3	1	140	3.9	2.1	70	486	157	102	1.3	14.9	27	3	.4	1000	20	5	0	210	510	35	2	0	0	20	20	0	2000	0	1000	0	0	0	0	0	0
609	61	4	1	77	167	4	2	16	8	6	6	53	2	5	0	155	4	1.6	23	65	66	142	6	60	44	3	1.3	1050	0	5	0	220	560	40	2	0	0	20	10	0	2000	0	1500	0	0	0	0	0	0
634	33	2	2	55	165	2	2	21	8	7	1	22	1	2	0	153	4.5	1.8	14	20	25	157	1.6	16	24	3.5	.5	1500	40	0	0	390	435	50	1	0	0	40	20	0	2500	0	1500	0	0	2	3	0	5
722	43	3	1	70	177	4	1	8	6	6	1	17	1		0	146	3.5	.8	22	32	32	187	1.5	13	35	3.5	1	1250	0	5	0	240	540	45	1	0	0	20	20	0	2000	0	1500	0	0	0	0	0	0
780	41	3	2	55	170	4	1	14	6	6	1	43	1	4	0	136	3	.7	17	38	23	199	1.5	15	36	2.5	.7	1270	0	10	0	240	570	25	2	0	0	20	20	0	2000	0	2000	0	0	0	0	0	0
789	36	2	2	66	165	4	1	8	5	6	6	17	2	3	0	154	5.3	4.2	38	175	231	196	1.62	17.3	36.5	3.1	.6	750	0	0	0	180	180	25	2	0	0	20	20	0	2000	0	1000	0	0	0	0	0	0
835	35	2	1	56	170	1	2	15	6	6	1	22	1	7	0	134	4	.9	11	43	53	150	1.2	14	29	3	.7	1430	0	0	0	240	570	33	2	0	0	20	20	0	2000	0	2000	0	0	0	0	0	0
908	41	3	2	38	150	3	2	17	8	6	1	6	2	3	0	139	4.1	.3	6	41	49	150	1	13.5	36	3.5	.7	460	0	0	0	240	660	30	2	0	0	30	20	0	2000	0	2000	0	0	3	0	0	0
919	54	3	2	85	163	2	2	13	7	7	4	37	1	5	0	149	4	1.3	20	42	48	195	1.4	15	32	3.5	.7	1200	10	25	0	270	660	40	1	0	0	10	10	0	2000	0	2000	0	0	0	2	0	0
926	41	3	1	50	157	4	1	15	6	7	7	26	2	4	1	157	3.5	.7	20	47	41	122	1	13	29	2.4	1.3	1200	5	10	0	390	510	35	2	0	0	20	20	0	2000	0	2000	0	0	0	0	0	0
955	55	3	1	60	169	1	1	17	6	6	3	46	1	2	0	152	4.2	1.28	13	73	51	150	1	12	39	3.4	.7	1270	10	0	0	300	780	25	2	0	0	20	10	0	2000	0	2000	0	0	0	0	0	0
961	56	3	2	55	160	4	1	13	6	6	1	34	2	2	0	151	3.1	1.2	9	55	28	142	1.46	16.2	30	3.8	.3	1100	30	0	0	210	150	30	2	0	0	5	5	0	2000	0	1000	0	0	0	0	4	0
983	31	2	1	70	175	2	2	18	7	8	1	24	1	12	0	147	5.4	1.7	34	103	89	171	1.2	15	42	3	1.5	800	0	0	0	270	720	30	2	0	0	20	10	0	2000	0	2000	0	0	0	0	0	0
1006	27	2	1	76	182	1	3	16	10	6	6	21	1	4	1	160	3.7	1.6	22	41	133	190	1.2	14	30	3.2	.2	1400	10	0	0	270	440	30	2	0	0	20	20	0	2000	0	2000	0	0	0	0	0	0
1038	50	3	2	50	150	2	1	8	5	6	2	4	1	14	1	144	3.5	.5	20	88	166	157	1	12	33	3.7	.8	500	0	0	0	270	600	25	2	0	0	20	10	0	2000	0	1000	0	0	0	0	0	0
1044	28	2	1	51	170	1	1	12	5	6	1	19	1	4	0	143	4.2	1	30	68	35	167	1.1	13	30	4	.7	1150	0	0	0	200	630	28	2	0	0	20	10	0	2000	0	1000	0	0	0	0	0	0
1050	34	2	2	79	165	4	1	11	5	6	1	20	1	2	0	150	4.7	1.4	21	93	34	167	1.8	18	43	3.2	.4	1440	40	0	0	180	500	23	2	0	0	20	10	0	2000	0	1000	0	0	0	0	0	0
1058	28	2	2	66	165	2	2	21	9	7	1	40	2	1	0	143	3.9	1.5	19.5	277	220	167	1.3	14	28	3.8	.3	960	0	0	0	180	120	45	1	0	0	20	10	0	2000	0	1500	0	0	0	0	0	0
1080	49	3	1	60	160	4	1	9	5	6	1	48	2	2	0	145	6	2.1	23	48	13	143	1	13	36	3.6	.6	1000	15	0	0	270	600	40	2	0	0	20	10	0	2000	0	1000	0	0	0	0	0	0
1125	25	2	2	50	160	1	1	14	6	7	1	15	1	6	0	161	4.2	1.8	40	34	20	327	1.28	14.2	18.3	3	.5	1240	0	0	0	240	660	30	2	0	0	5	5	1000	500	500	500	0	0	0	1	0	0
1151	45	3	2	60	160	2	1	11	5	6	1	22	1	3	0	150	3.7	.68	12	44	28	211	1.3	15	36	3.5	2.3	1200	3	0	0	360	600	35	2	0	0	10	10	0	2000	0	2500	0	0	0	0	0	0
1176	26	2	1	58	170	2	1	16	5	6	4	29	2	7	0	162	3.2	1	53	27	23	166	1.2	15	30	3.4	1.2	1300	0	0	0	270	420	50	1	0	0	20	10	0	2000	0	1500	0	0	0	0	0	0
1180	40	2	2	70	164	4	2	19	8	11	1	17	1	36	0	148	4.2	.6	8	152	61	140	1.2	16	42	2.5	.5	1300	25	0	0	180	420	30	2	0	0	20	10	0	2000	0	1000	0	0	0	0	0	0
41	54	3	2	54	170	3	2	19	9	9	1	57	1	16	0	135	5.5	1	26	55	43	122	1.2	13	30	3	.9	1400	0	5	0	210	640	40	2	0	0	20	10	0	2000	0	1000	0	0	0	1	0	0
80	46	3	1	80	170	4	2	17	8	9	3	57	1	27	0	142	4.8	.8	16	27	41	352	1.44	16	40.3	2.5	.4	1900	0	0	0	270	240	30	2	0	0	40	20	0	2000	0	2000	0	0	0	1	0	0
94	56	3	1	71	165	4	3	23	10	15	2	49	2	5	1	165	3.2	1	13	83	39	165	1.3	15	25	3	.5	1550	10	0	0	330	600	55	2	0	0	20	10	0	2000	0	2000	0	0	0	2	5	0
112	60	3	1	80	170	2	3	33	11	9	5	40	1	6	1	142	4.5	4.2	130	144	105	137	1.3	15	30	3	.8	1200	5	15	0	270	480	33	2	0	0	20	20	0	2000	0	1500	0	0	1	4	5	0
257	49	3	1	60	160	1	1	9	5	9	1	20	1	4	0	155	4.5	1.4	17	135	173	84	1.5	18	28	2.7	1.1	950	0	0	0	210	500	25	2	0	0	10	10	0	2000	0	1000	0	0	1	0	0	0
259	24	2	1	55	170	1	2	17	9	9	2	14	1	1	0	152	4.3	.7	25	180	36	389	1.8	18	33	3.8	.5	1000	0	0	0	240	510	30	2	0	0	5	5	1500	500	500	500	0	0	0	1	0	0
273	46	3	2	68	165	4	2	16	7	9	1	63	2	1	1	149	3.2	2	32	21	19	156	1	12	26	3	.5	1100	20	0	0	240	420	33	2	0	0	20	20	0	2000	0	2000	0	0	0	3	5	0
292	53	3	1	58	165	4	3	18	11	9	1	32	1	6	1	159	3.8	1.2	11	52	47	227	1	13.8	25	3.2	.7	1700	40	0	0	240	450	30	2	0	0	5	5	1500	500	1500	500	0	0	0	2	0	3
316	51	3	1	78	175	2	3	19	11	9	1	50	1	4	1	140	3.7	1	15	94	45	179	1.1	12.6	35	3.5	.3	1490	5	30	0	240	510	50	1	0	0	5	5	1500	500	1000	500	0	0	0	1	0	0
382	55	3	1	85	170		3	37	12	9	4	49	1	10	0	145	3.5	.9	19	35	43	137	1.1	13	24	2.5	.4	1060	15	0	0	270	480	45	1	0	0	30	30	0	3000	0	2000	0	0	2	5	5	0
423	58	3	1	120	184	2	3	26	12	9	1	37	2	5	0	147	3	1.4	13	147	45	100	1.9	23.7	30	3.7	1.6	1200	40	0	0	270	480	25	2	0	0	5	5	1000	500	1000	500	0	2	2	5	3	2
556	46	3	2	79	165	2	2	17	7	9	1	50	1	9	0	137	4.3	1	20	43	29	173	1.1	13	35	5	.9	1360	20	0	0	270	390	30	2	0	0	40	20	0	2000	0	2000	0	0	1	1	0	5
572	52	3	1	70	165	1	3	18	10	9	3	62	1	5	0	156	4.2	1.3	32	17	10	146	1.45	15.4	41	2.8	.3	1130	10	10	0	330	660	25	2	0	0	40	30	0	2500	0	2000	0	0	4	2	4	1
647	55	3	1	70	168	4	3	20	11	9	3	63	2	12	0	174	3.9	.8	20	166	90	268	3.8	29	40	3.3	.8	1000	0	0	0	210	360	45	1	0	0	40	20	0	2000	0	2000	0	0	0	1	0	2
662	55	3	1	60	163	4	1	11	5	9	1	59	1	7	0	160	2.9	1.8	55	39	56	341	1.53	16	36	2.4	1	1064	0	0	0	210	480	43	1	0	0	40	20	0	2000	0	1000	0	0	0	0	0	0
695	49	3	1	78	170	1	3	18	11	15	1	51	2	1	0	139	3.4	.7	55	41	97	374	1.8	17.8	35	3.4	.8	1400	15	40	0	300	420	30	2	0	0	20	20	0	1000	0	1000	0	0	0	0	0	0
713	50	3	1	67	167	1	2	14	7	9	1	55	1	4	0	140	3.7	1.5	30	38	30	186	1	12	28	2.1	.5	1460	35	0	2	270	600	33	2	0	0	40	20	0	2000	0	2000	0	0	0	3	0	0
1045	50	3	1	85	175	4	3	19	11	15	3	53	2	5	0	150	4.2	.7	18	110	90	189	1.3	14.5	56	2.5	1	1660	5	0	0	210	420	40	2	0	0	20	10	0	3000	0	2000	0	0	0	0	0	0
1059	45	3	1	75	170	3	3	54	12	9	5	52	1	2	1	145	4.4	1.3	19	47	98	185	1.1	13.7	25	3.6	.3	1300	5	0	0	210	600	40	1	0	1	30	20	0	2000	0	2000	0	0	0	1	0	5
1143	62	4	1	70	170	1	2	21	9	9	1	66	1	3	0	145	3.7	2.5	97	32	8	215	1.4	15.1	60	4.2	2.4	1250	5	5	0	180	450	30	2	0	0	20	10	0	2000	0	1500	0	0	0	2	5	0
1163	61	4	1	90	175	4	2	15	8	9	1	39	1	3	0	147	4.7	1.4	18	38	38	165	1.2	16	24	3.2	.8	1880	10	10	0	300	600	48	2	0	0	20	10	0	2000	0	1000	0	0	1	1	0	0
269	56	3	1	85	185	1	2	23	9	10	2	46	1	3	0	140	3.6	1.8	48	83	108	187	1	12.5	28	3.5	.4	1300	30	0	0	300	510	36	1	0	0	20	10	1000	2000	0	2000	0	0	1	6	0	0
740	26	2	2	50	160	2	3	49	13	10	1	31	2	2	1	149	4.6	2.6	27	128	54	1635	2.1	20	42	2.2	1	1500	10	0	0	330	480	35	1	0	4	60	40	0	3000	0	2000	0	10	4	6	5	5
1149	37	2	2	51	153	4	1	7	5	14	1	26	1	16	0	144	5.5	1.2	40	133	118	324	1.2	12.5	38	3.8	.6	1200	0	0	0	330	560	40	2	0	0	20	10	0	2000	0	2000	0	0	0	0	0	0
1174	55	3	2	80	158	2	1	6	5	14	1	63	1	5	1	148	5.3	1.8	20	60	40	217	1.6	17	38	2.5	.4	1150	20	20	0	210	210	35	2	0	0	20	10	0	2000	0	1000	0	0	0	0	0	0
51	54	3	2	60	158	2	3	35	12	13	1	77	2	11	0	151	4.5	1.4	28	54	55	171	1	13	32	2.5	.5	1000	0	0	0	240	120	40	1	0	0	10	10	0	2000	0	2000	0	2	0	4	5	0
71	61	4	2	75	165	4	3	22	11	13	3	61	2	5	0	148	4.5	1	66	25	28	171	1.8	17	38	4.2	.5	1000	25	0	0	330	510	45	2	0	0	20	20	0	2000	0	2000	0	0	0	1	0	0
204	62	4	1	70	170	1	2	15	9	13	4	52	1	3	0	150	3.5	1.6	40	13	20	178	1.5	16	43	2.8	.3	800	0	0	0	210	630	35	1	0	0	20	20	0	3000	0	2000	0	0	0	2	0	0
320	17	1	1	55	173	1	2	17	8	13	4	14	2	3	1	150	4.2	1.7	26	269	168	1102	1.7	14.5	31	3.1	2	750	5	0	0	270	420	30	2	0	0	10	10	0	1500	0	1500	0	0	0	1	5	0
408	19	1	1	57	175	4	3	32	11	13	3	20	2	6	0	152	4.1	1.5	47	48	42	118	1.3	18.5	29	3	1	1000	5	0	0	270	480	30	2	0	0	20	10	0	2000	0	1500	0	0	0	4	5	0
422	61	4	1	85	175	4	2	17	8	13	3	58	1	2	0	142	3.5	1.8	61	71	41	140	1.1	14	30	3.9	.9	1300	30	20	0	270	470	45	2	0	0	5	5	1500	500	1000	500	0	0	0	1	0	0
494	57	3	2	70	156	3	3	25	13	13	3	47	1	3	0	156	3.6	2	30	31	21	301	1.8	17	22	3.3	.7	1120	0	5	0	300	420	35	2	0	2	90	30	0	2500	0	2000	0	4	2	3	0	5
562	19	1	1	56	165	2	2	13	9	13	1	39	1	7	0	145	4.6	.9	20	64	51	119	1.2	15	35	3.5	.9	1500	10	25	0	240	660	45	1	0	0	80	40	0	2000	0	2000	0	0	0	1	0	0
568	46	3	1	68	170	3	3	18	11	13	3	61	1	3	1	161	2.9	1.7	48	80	37	131	1.1	13	40	1.8	.5	890	0	0	0	240	480	35	2	0	0	60	40	0	2000	0	2000	0	0	0	0	0	5
596	49	3	1	91	180	2	2	25	8	13	3	40	1	8	0	155	3.7	2.5	65	54	61	176	1.1	14	25	2.8	.9	1500	0	0	0	270	540	45	1	0	0	40	20	0	2000	0	2000	0	0	2	2	4	0
738	56	3	2	78	169	1	3	26	13	13	1	34	1	3	0	160	3.1	1.1	15	55	28	148	1.6	16	30	3.2	1.3	1200	30	0	0	210	720	36	1	0	0	40	20	0	2000	0	1000	0	0	0	1	5	0
818	22	2	1	90	175	4	3	30	13	13	1	42	1	3	1	137	3.7	.8	17	97	53	193	1.1	14	42	3.7	1.56	970	0	0	0	240	420	36	2	0	0	60	20	0	2000	0	1500	0	0	0	0	0	0
838	30	2	2	80	174	1	2	20	8	13	1	24	1	3	0	136	4	1.1	14	30	13	130	1.3	15.3	33	3.8	.9	1000	0	0	0	180	240	28	2	0	0	20	20	0	2000	0	1000	0	0	0	0	0	0
886	48	3	1	75	170	4	1	15	6	13	1	21	1	4	0	140	4.1	1.1	12	64	23	252	1.48	16.3	30.2	2.9		1000	0	0	0	240	120	45	2	0	0	20	20	0	2500	0	2000	0	0	0	0	0	0
895	43	3	1	60	165	2	3	24	10	13	1	21	2	4	0	141	3.9	.6	12	64	25	199	1.3	16	26	2.3	.8	1200	0	20	0	300	520	30	2	0	2	20	20	0	3000	0	3000	0	2	4	2	0	5
1051	57	3	1	73	178	4	1	17	6	13	3	59	1	3	0	151	3.6	3.2	90	11	18	308	1.5	15	30	3.9	.8	1500	15	0	0	270	600	38	2	0	0	20	10	0	2000	0	2000	0	0	0	1	0	0
1094	34	2	1	65	164	4	1	12	6	13	1	17	1	3	0	170	3	2.8	25	23	89	134	1.3	15	30	3.8	.5	1200	40	0	0	330	180	40	2	0	0	20	10	0	2000	0	1500	0	0	2	2	0	0
1196	44	3	1	68	172	4	2	14	9	13	1	21	1	9	0	146	3.5	3.7	64	75	77	155	1	12	30	3	.4	1940	0	0	0	180	390	30	2	0	0	20	10	0	2000	0	1500	0	0	0	0	0	0
1260	16	1	1	50	151	4	3	15	11	13	1	11	1	3	0	153	3	.7	24	55	100	294	1	13	30	3.5	1.2	500	0	10	0	240	600	30	2	0	0	20	10	0	1500	0	1000	0	0	0	0	0	0
17	48	3	1	75	162	2	1	16	9	2	3	55	1	2	0	143	4.6	3.4	35	78	30	140	1	13	26	2.8	1.2	1280	0	5	0	320	100	55	1	0	0	5	5	1500	500	1500	500	0	0	0	2	0	0
23	31	2	1	72	180	4	2	21	9	16	6	29	1	9	0	170	3.7	1.37	33	51	160	207	1.6	16	31	3.7	1.3	1450	20	10	0	270	420	30	2	0	0	10	10	0	2000	0	2000	0	0	0	0	0	0
216	49	3	2	85	165	3	2	18	7	2	2	17	2	4	1	134	4.5	2.9	58	69	135	202	1.6	18.7	34	2.9	.8	850	0	0	0	240	420	28	2	0	0	20	20	0	2000	0	2000	0	0	1	2	0	0
241	57	3	1	75	178	4	2	14	7	2	3	64	1	1	0	140	3.9	1.2	40	128	34	170	1	13	35	3	.8	850	5	0	0	300	240	30	2	0	0	10	10	1500	500	1500	500	0	0	2	1	0	0
262	60	3	2	70	170	1	3	37	15	2	5	40	1	2	1	157	5	1.5	25	106	204	186	1.3	15	30	3	1.2	1750	30	0	0	270	540	40	1	0	2	30	20	0	2000	0	2000	0	0	3	2	4	0
275	59	3	1	100	175	1	2	21	8	2	3	60	1	3	0	149	3.8	1.4	37	39	22	147	1	12.5	24	2.74	.7	1450	10	10	0	270	720	33	2	0	0	20	20	0	2000	0	2000	0	0	0	4	5	0
357	51	3	2	75	170	1	3	23	13	2	3	46	2	7	0	140	4.5	.5	16	22	74	317	1.13	11.3	29	2.5	.5	1130	5	0	0	330	540	40	2	0	0	10	10	1500	500	1000	1000	0	0	2	3	2	0
395	69	4	1	92	175	4	2	18	9	2	3	54	1	4	0	151	3.6	1.4	25	92	51	217	1.1	14	28	3.9	.4	1600	35	0	0	330	540	36	2	0	0	20	10	0	2000	0	2000	0	0	0	3	5	0
434	42	3	1	90	178	2	3	24	11	2	1	19	1	2	0	154	3.8	1.3	7	32	50	200	1.7	19	40	2.9	.4	1540	40	0	0	330	130	37	2	0	0	5	5	1500	500	1000	500	0	0	0	3	0	0
524	29	2	1	60	182	1	2	19	9	16	1	21	2	5	0	137	3.7	1.2	20	77	127	226	1.3	16	30	3.2	.7	1000	0	0	0	240	480	45	1	0	0	40	20	0	2000	0	2000	0	0	0	1	0	0
536	20	1	1	61	160	4	2	20	9	16	1	41	2	6	0	148	3.9	.6	18	73	25	184	1.1	14	33	4.1	1.6	850	10	0	0	330	450	27	2	0	0	40	20	0	2000	0	2000	0	0	0	1	0	0
614	39	2	2	84	160	2	3	41	12	2	3	48	2	20	1	150	4.5	1	28	14	19	362	1.6	14	31	2.4	.5	1500	0	0	0	270	500	40	2	0	2	30	20	0	2000	0	2000	0	10	2	7	0	10
667	28	2	1	76	185	4	2	16	8	16	1	27	1	11	0	170	4.7	1.3	34	48	57	269	2.1	19.7	44	3.2	1	1730	20	0	0	240	480	50	2	0	0	30	20	0	2500	0	2000	0	0	0	0	0	0
688	63	4	2	65	150	1	2	20	8	2	1	57	1	5	0	137	4.3	3.6	58	84	39	470	1.1	13.8	31	3.5	1.4	1260	0	30	0	300	420	35	2	0	0	20	20	0	2000	0	2000	0	0	0	2	0	0
927	57	3	1	85	180	4	3	26	10	2	1	64	2	4	0	138	4.1	3.2	51	468	80	215	1.5	19	36	3	2	1300	0	0	15	270	480	30	2	0	0	20	20	0	2000	0	1500	0		0	3	5	0
939	53	3	1	110	170	4	3	24	11	2	3	55	2	7	0	155	4.8	1	30	44	26	420	1.1	13	44	2.6	.6	1150	15	0	0	300	720	45	1	2	2	20	20	0	2000	0	2000	0	2	5	5	0	5
981	57	3	1	85	180	2	3	30	12	1	3	41	1	3	0	143	5	1.6	52	173	111	170	1.4	15	42	3.5	1	1950	30	0	0	270	510	40	2	0	0	20	10	0	2000	0	1000	0	0	1	3	0	5
1141	66	4	2	82	153	2	2	16	8	2	1	66	1	2	1	135	3.5	1.8	30	43	28	173	1.3	14	30	3.1	.5	1330	10	0	0	270	390	35	2	0	0	20	10	0	2000	0	1500	0	0	0	2	0	0
44	20	1	1	50	155	4	2	17	8	7	1	26	1	4	0	164	2.5	.8	14	47	26	131	2	16	44	4	1.3	1000	0	5	0	240	360	40	2	0	0	20	10	0	2000	0	1000	0	0	0	2	0	0
82	27	2	2	62	173	4	1	17	6	8	6	33	1	9	1	145	4.2	1.8	26	117	96	242	1.4	17	24	3	.8	1500	3	0	0	270	420	40	2	0	0	20	10	0	2000	0	1000	0	2	0	0	0	2
205	43	3	2	70	169	2	2	17	7	6	3	51	2	3	0	145	3.7	1.4	25	22	23	160	1.1	13	31	3	.4	900	5	0	0	210	660	35	2	0	0	20	20	0	2000	0	2000	0	0	0	.1	0	0
234	28	2	2	57	168	1	2	18	9	7	2	23	2	3	1	158	3.5	1.2	23	42	48	260	1	13	25	2.6	.7	1150	5	0	0	240	480	50	2	0	0	20	10	0	2000	0	1000	0	0	1	1	0	0
261	30	2	1	80	174	2	2	20	7	6	3	35	1	3	0	143	5	1.2	19	27	13	212	1	13	33	3	1.2	750	0	0	0	240	600	40	1	0	0	20	10	0	2500	0	2000	0	0	2	1	0	0
270	32	2	2	60	170	1	1	10	5	6	1	12	2	4	0	140	3.6	.6	11	43	39	372	1.2	15	26	3	1	1000	0	5	0	330	510	30	2	0	0	10	10	0	2000	0	2000	0	0	0	2	0	0
272	41	3	2	85	168	4	1	6	6	6	1	46	1	2	1	140	4.5	1.2	12	78	42	168	1.7	12	26	3.4	.6	1200	15	0	0	270	540	35	2	0	0	20	10	0	2500	0	2500	0	0	0	2	0	0
300	46	3	1	67	176	1	2	19	7	6	6	33	1	2	0	145	2.7	1.8	42	29	7	270	1.6	19	40	4.5	1.2	900	20	0	0	270	420	55	2	0	0	5	5	1500	500	500	500	0	0	0	2	0	0
302	39	2	1	90	180	1	1	14	5	6	1	30	1	5	0	146	4	1	27	464	400	206	1.3	15	33	2.5	.6	1700	25	0	0	480	480	30	2	0	0	5	5	1500	500	1500	500	0	0	0	1	0	0
328	26	2	1	60	170	2	3	35	11	6	1	37	1	6	0	147	4.1	2	30	49	44	190	1	12.5	30	2.9	1.57	1200	45	0	0	360	120	40	2	0	0	20	20	0	2000	0	2000	0	0	3	3	5	0
342	23	2	1	75	180	4	2	25	8	6	1	27	1	27	0	159	4.8	1.79	24	34	26	155	1.3	15	40	3	.72	1600	40	0	0	270	450	30	2	0	0	20	20	0	2000	0	2500	0	0	2	2	0	0
362	48	3	2	54	155	4	1	8	5	6	4	17	2	3	0	148	3.7	.9	15	42	20	228	1.2	15	33	4.6	.6	1280	5	0	0	210	360	35	2	0	0	20	10	0	2000	0	1500	0	0	0	1	0	0
364	52	3	2	79	160	2	1	17	6	11	5	53	1	7	1	160	4.5	2.2	26	60	59	162	1.3	17	25	3.2	.8	1200	15	30	0	270	180	38	2	0	0	20	20	0	2000	0	2000	0	0	0	1	0	0
370	39	2	1	66	181	2	2	19	7	6	1	29	1	2	0	165	4.5	2.5	25	328	275	113	1.83	18.5	24	2.7	2.9	1290	0	0	0	345	420	36	1	0	0	5	5	1500	500	500	500	0	0	0	2	0	0
390	39	2	2	53	158	4	1	15	7	7	1	16	1	8	0	140	4	.8	21	98	37	156	1.2	14.5	32	3.5	.6	1200	0	0	0	240	480	25	2	0	0	20	10	0	2000	0	1500	0	0	0	0	0	0
407	29	2	1	65	175	4	3	40	12	6	1	25	1	2	0	138	5.9	.8	18	45	44	155	1.6	18	30	2.5	1	1200	20	0	0	330	450	36	2	0	0	10	10	0	2000	0	2000	0	0	0	5	5	0
413	39	2	1	65	177	2	1	12	6	6	1	40	2	1	0	139	4	1.3	14	22	4	104	1.1	12	18	3	1.1	950	5	0	0	330	300	42	2	0	0	5	5	1500	500	500	500	0	0	0	0	0	0
431	43	3	1	59	175	4	3	32	11	6	1	30	1	5	0	148	3.4	.8	16	643	745	143	1.1	16	21	3.9	.9	1250	0	0	5	240	600	35	2	0	0	5	5	1000	500	1000	500	0	0	0	1	5	0
437	23	2	1	63	175	2	2	23	8	6	1	23	1	5	0	150	3.5	.7	8	245	267	105	1.1	14	30	3.6	1.2	1600	20	0	0	270	720	40	2	0	0	5	5	1500	500	1000	500	0	0	0	3	0	0
458	30	2	2	45	157	4	2	25	9	6	1	11	1	8	0	133	3.2	.7	8	90	110	227	1.3	14.7	28	2.8	.8	850	0	0	0	210	360	30	2	0	0	20	20	0	2000	0	1000	0	0	0	1	0	0
466	35	2	1	80	170	1	2	24	8	6	1	24	2	5	0	148	4.3	1.1	20	335	154	220	1.8	20	120	3.8	1.8	1250	0	0	0	420	240	35	1	0	0	40	20	0	2500	0	2000	0	0	0	1	0	0
513	62	4	1	48	170	2	2	18	9	6	1	47	1	1	0	166	5	1.7	22	160	100	199	1.77	18	29.6	3.5	.7	990	0	0	0	270	360	35	2	0	0	20	20	0	2000	0	1000	0	0	1	1	0	0
578	46	3	1	55	170	2	2	18	8	6	3	44	1	4	0	165	4	2.1	45	38	19	262	1	12	25	3.4	1.3	1300	40	0	0	210	480	35	1	0	0	40	20	0	2000	0	2000	0	0	0	2	0	0
585	19	1	2	45	155	2	1	10	6	6	1	6	1	9	0	150	4	.5	11	45	16	379	1.4	16	56	3.5	.5	600	10	0	0	240	435	25	2	0	0	30	20	0	2000	0	1000	0	0	0	0	0	0
624	55	3	2	58	162	4	1	13	6	6	3	62	2	5	0	157	5.1	2	43	35	11	190	1.4	13	35	2.6	.2	1250	10	0	0	330	180	30	2	0	0	30	30	0	2500	0	1500	0	0	0	2	0	0
629	34	2	2	40	150	3	1	15	8	6	1	7	2	1	1	151	3.2	.5	19	69	32	197	1.6	16	30	3	.3	700	0	20	0	270	360	33	2	0	0	40	20	0	2000	0	1500	0	0	0	2	0	0
660	32	2	2	65	156	2	3	22	11	7	3	14	2	5	0	137	4.3	.7	9	36	26	189	1	12	30	3.5	.9	900	0	0	0	240	440	25	2	0	0	40	20	0	2000	0	1500	0	0	1	0	0	0
715	47	3	2	55	165	1	1	11	5	11	1	24	1	3	0	138	4.9	1.6	15	309	190	111	1	13	35	2.9	.6	1040	0	0	0	180	420	35	2	0	0	20	10	0	2000	0	1000	0	0	0	0	0	0
773	37	2	2	36	155	2	2	19	8	8	1	5	1	2	1	145	4	1.1	44	111	109	387	1.8	19	32	3.7	1.2	500	0	0	0	210	560	45	2	0	0	20	20	0	2000	0	1000	0	0	1	1	0	0
781	30	2	2	43	161	2	1	15	6	12	1	8	2	3	0	150	3.5	1	34	857	194	241	3.5	28	34	2.5	.6	530	0	0	0	360	600	35	2	0	0	30	10	0	3000	0	2000	0	3	2	3	0	3
906	34	2	1	60	170	4	1	8	5	6	1	30	1	7	0	135	4.3	.6	19	27	21	148	1.1	14	40	2.6	.7	1200	10	0	0	300	600	35	2	0	0	20	20	0	2000	0	2000	0	0	0	0	0	0
910	31	2	2	85	167	1	2	22	8	6	1	40	1	2	0	160	4.2	2	49	89	31	192	1.4	15	40	3	1.1	1300	0	10	0	270	480	28	2	0	0	20	10	0	2000	0	1500	0	0	0	0	0	0
933	33	2	2	75	157	3	2	15	6	7	1	14	2	12	0	163	4.7	1.4	42	184	103	212	2	20	32	2.4	.8	1400	5	5	0	270	540	40	2	0	0	10	10	0	2000	0	2000	0	0	0	0	0	0
937	23	2	2	55	160	1	1	14	6	6	2	25	2	11	1	137	3.7	.9	20	37	17	70	1	13	28	3.3	.4	1280	5	0	0	240	420	38	2	0	0	10	10	0	2000	0	1500	0	0	0	1	0	0
992	54	3	1	100	190	3	1	16	6	6	1	22	1	8	0	136	3.6	.9	24	98	14	291	1	12.5	26	2.3	2	1700	5	0	0	450	540	45	2	0	0	10	10	0	2000	0	2500	0	0	0	0	0	0
1071	35	2	2	62	160	4	2	27	8	7	6	26	1	4	0	142	3.5	1.6	36	215	57	179	1.3	14	38	2.6	1.2	620	0	0	0	240	420	45	2	0	0	20	10	0	2000	0	1000	0	0	0	0	0	0
1076	37	2	2	70	160	2	1	7	6	6	6	23	2	10	0	145	3	1.6	33	42	29	271	1.2	13	38	4	1	1300	0	0	0	330	420	40	2	0	0	20	10	0	3000	0	2000	0	0	0	0	0	0
1081	15	1	1	35	150	4	2	16	7	7	4	18	2	3	0	146	2.7	.4	13	21	28	341	1.6	17	40	3	.6	360	5	5	0	300	420	28	2	0	0	10	10	0	1000	0	1000	0	0	0	0	0	0
1130	50	3	2	48	165	4	2	17	9	6	4	35	2	12	1	150	4	1.6	29	105	87	310	1.7	12.5	52	2.4	.9	1600	0	0	0	270	510	40	1	0	0	20	10	0	2000	0	2000	0	0	2	3	0	4
1136	44	3	2	80	165	4	2	15	8	8	1	41	1	6	1	161	3.6	1.34	42	98	56	202	1.2	15	120	3	1.77	1650	0	0	0	270	420	45	2	0	1	20	10	0	2000	0	1500	0	0	0	1	0	0
1137	28	2	1	79	196	4	1	13	6	6	1	23	1	2	0	154	3.6	1.1	25	71	49	145	1.2	14.6	38	4.4	1.1	1400	40	0	0	330	540	55	1	0	0	5	5	0	2000	0	2500	0	0	0	0	0	0
1139	26	2	2	50	156	1	2	15	7	7	1	37	2	3	0	142	3.4	.5	29	79	27	280	1.2	13	28	3.5	.5	670	0	0	0	360	660	38	2	0	0	20	10	0	2500	0	2000	0	0	0	0	0	0
1201	20	1	2	59	165	4	1	8	5	6	1	40	1	4	0	149	3.8	1.3	30	107	47	168	1.2	14	21	3.5	2	1300	15	0	0	270	540	40	2	0	0	20	10	0	1500	0	2000	0	0	0	0	0	0
1202	35	2	1	67	175	4	1	14	6	6	1	35	1	3	0	139	2.8	1	11	33	21	110	1.09	11	30	3	.8	1100	10	0	0	340	540	40	2	0	0	20	10	0	2000	0	2000	0	0	0	0	0	0
8	60	3	1	90	180	4	1	12	5	9	3	47	1	3	0	165	4.2	1.2	22	31	24	237	1.3	13	25	4.7	.3	1340	25	0	0	270	540	45	2	0	0	20	20	0	2000	0	1000	0	0	0	0	0	0
98	41	3	1	81	180	3	3	19	11	9	2	35	2	8	1	149	5.5	3	20	157	32	164	1.4	15	38	2.9	.4	1850	10	10	0	420	540	45	1	0	2	10	10	4000	1000	4000	1000	0	2	3	7	0	5
256	37	2	1	81	180	4	1	10	5	9	2	42	1	6	0	137	4.5	.9	18	38	47	194	1.2	13.5	30	3	1	1000	0	0	0	210	600	25	2	0	0	20	10	0	2000	0	1500	0	0	0	0	0	0
301	60	3	2	83	170	2	2	19	8	15	5	60	2	5	1	159	3.7	1.1	27	33	45	194	1.23	16	28	3.3	.3	1300	0	0	0	270	300	30	2	0	0	5	5	1500	500	1000	500	0	0	1	0	0	2
340	58	3	2	65	163	4	1	6	5	9	1	53	1	30	0	144	3.4	1.9	35	16	35	169	1.4	15	45	3	1.1	1200	0	5	0	330	520	45	1	0	0	5	5	1500	500	1000	500	0	0	0	0	0	0
400	49	3	1	71	180	1	3	23	10	15	1	39	1	1	1	141	4.1	2.1	24	160	130	145	1.6	17	40	3.2	.8	1200	50	0	0	300	240	50	2	0	2	10	10	1500	500	1500	500	0	0	3	4	0	5
438	54	3	1	94	175	4	3	22	10	9	1	46	1	3	1	135	4.4	1.5	30	172	43	155	1.5	18	40	3	1.2	1000	5	0	0	210	390	40	1	0	0	5	5	1500	500	1000	500	0	0	0	2	5	0
627	61	4	1	73	166	2	2	19	8	9	3	62	1	3	1	155	5	3.1	43	83	49	146	1.5	16	60	3.2	1.4	1370	0	0	0	240	330	30	2	0	1	20	10	0	2000	0	1000	0	5	0	4	0	5
646	46	3	1	55	160	2	1	11	6	9	3	47	2	3	0	154	4.2	1.6	50	27	19	165	1.1	14	27	3.5	.8	1150	0	0	0	240	540	33	2	0	0	40	20	0	2000	0	2000	0	0	0	2	0	0
888	64	4	1	85	175	4	1	16	6	9	1	50	1	3	0	164	2.7	1.2	16	48	25	120	1.2	14.6	35	4	.9	1350	5	10	0	270	600	25	2	0	0	20	20	0	2000	0	2000	0	0	0	0	0	0
900	59	3	1	75	170	3	1	15	5	9	3	36	1	2	1	154	3.8	1.8	22	154	119	227	1.2	14	44	3.3	.6	1200	0	0	0	270	150	45	2	0	0	20	10	0	2000	0	1000	0	0	0	0	0	0
916	61	4	1	70	175	4	3	35	11	15	3	38	2	2	0	150	3.5	.8	13	27	14	169	1.6	16	34	2.9	.5	1240	25	50	0	140	540	20	2	0	1	20	20	0	2000	0	1500	0	0	1	1	5	0
943	63	4	1	80	168	1	3	21	11	9	3	52	1	8	0	160	5.4	1.08	20	23	29	103	1.31	16.2	30.4	2.7	1.03	1550	5	5	0	330	570	45	2	0	1	20	10	0	2000	0	2500	0	0	0	5	0	3
1012	57	3	1	60	170	1	1	8	5	9	3	53	1	12	0	155	4.2	1.5	68	45	27	338	2	18	30	3	.6	1250	0	0	0	240	420	38	2	0	0	20	20	0	2000	0	2000	0	0	0	0	0	0
1056	65	4	1	68	170	4	2	13	9	9	3	63	1	3	0	150	3.2	1.1	20	28	18	293	1	13	27	3.8	.8	1540	0	0	0	330	210	35	2	0	0	20	10	0	3000	0	2000	0	0	5	2	4	0
1073	60	3	1	75	170	4	3	21	10	9	3	51	2	6	0	140	3.6	.8	18	52	46	218	1.9	18	44	2.5	.6	1550	0	0	0	210	540	50	1	0	0	20	10	0	2000	0	1000	0	0	0	0	0	0
1077	59	3	1	80	165	4	2	16	5	15	3	58	2	2	0	146	2.8	2	32	33	36	227	1.1	13.5	25	3.5	.7	1280	5	20	0	360	600	38	2	0	0	20	10	0	2000	0	2000	0	0	0	2	0	0
1144	50	3	1	60	170	4	2	20	8	9	1	37	1	5	0	152	3.4	1.1	7	53	37		1.2	13	29	3.4	.5	1290	5	0	0	270	450	30	1	0	0	20	10	0	3000	0	2500	0	0	2	2	0	0
1145	33	2	1	85	172	1	2	16	8	9	1	19	1	12	0	141	3.8	.8	24	35	52	170	1	13.5	30	3.8	1.1	1250	5	0	0	330	600	40	2	0	0	20	10	0	3000	0	2000	0	0	0	1	0	0
1171	51	3	1	82	178	1	2	14	7	9	1	29	1	2	0	149	3.2	1.2	35	543	253	100	1.6	15	26	3	.8	1500	0	0	0	180	510	20	2	0	0	20	10	0	2000	0	1000	0	0	0	0	0	0
40	55	3	1	60	178	1	2	13	8	14	1	24	1	10	0	151	3.5	.8	27	27	27	135	1.2	13	30	2.5	1	1500	5	0	0	450	630	43	1	0	0	20	10	0	3500	0	3000	0	0	0	5	0	3
195	63	4	1	63	165	1	2	15	10	14	3	75	1	2	0	152	3.8	2.2	50	57	42	119	1.3	15	30	3.4	1	1100	5	0	0	330	150	35	2	0	0	20	10	0	2000	0	2000	0	0	0	1	0	0
266	16	1	2	40	160	1	1	8	5	14	1	15	1	5	0	148	4.2	1.3	17	32	15	170	1.3	18.3	34	3.5	.8	1300	0	0	0	360	450	45	2	0	0	10	10	0	1500	0	1500	0	0	0	0	0	0
297	27	2	2	41	160	1	1	6	5	14	4	28	2	3	0	162	3.3	1.7	20	31	15	224	1.4	18	30	2.5	.7	950	0	0	0	240	450	40	2	0	0	10	10	0	2000	0	1000	0	0	0	1	0	0
399	54	3	1	85	180	4	3	20	10	10	1	60	1	1	0	140	4.7	1.5	21	53	24	149	1.3	17	25	3	.7	1050	0	10	0	330	180	40	1	0	0	20	20	0	2500	0	2000	0	0	0	2	0	0
416	31	2	2	45	155	2	1	7	5	10	1	5	1	5	0	147	3.5	.4	8	115	45	158	1.2	13.5	22	3.2	.2	600	0	0	0	270	390	30	2	0	0	30	10	0	2000	0	1500	0	0	1	2	0	0
417	23	2	2	83	170	1	2	23	9	10	1	17	1	8	0	141	4	.9	25	141	40	282	1.4	13	17	3.9	.9	1200	20	0	0	270	450	35	2	0	0	5	5	1500	500	500	500	0	0	0	1	0	0
622	46	3	2	76	167	4	2	17	8	10	3	47	1	2	0	142	5	3.3	24	42	17	261	1.4	12	30	4.1	1	1580	30	0	0	270	690	40	1	0	0	20	20	0	2000	0	2000	0	3	1	2	0	2
173	20	1	2	67	160	4	3	21	12	13	1	35	1	35	0	150	3.6	1	19	89	52	212	1.3	13	40	3.9	.4	1300	20	10	0	270	180	35	2	0	0	20	20	0	2000	0	2000	0	0	1	2	0	0
474	48	3	1	55	170	2	1	16	9	13	3	48	1	8	1	148	4.6	1.5	25	25	53	209	1.66	14.8	32	3.8	2.4	1350	20	30	0	240	480	45	1	0	0	20	20	0	2000	0	2000	0	3	1	3	0	2
475	35	2	2	55	153	2	2	23	9	13	1	16	1	5	0	143	4.3	.7	21	34	42	262	1.2	14				1400	0	0	0	240	450	45	1	0	0	20	10	0	2000	0	1000	0	0	0	1	0	0
496	15	1	1	50	160	1	2	13	7	13	1	8	1	3	0	127	2.5	.3	15	19	16	227	1.2	14	28	2.7	.7	800	0	0	0	210	320	30	2	0	0	30	20	0	1500	0	1000	0	0	0	1	0	0
575	55	3	1	80	180	3	1	14	6	13	1	60	1	10	1	145	4.1	1	18	55	32	136	1.3	15	30	4	.3	1300	10	0	0	300	600	55	1	0	0	40	20	0	3000	0	2000	0	0	3	1	2	0
594	52	3	2	45	158	2	3	19	10	13	3	60	2	12	0	135	3.9	.7	10	25	31	239	1.1	13	28	4	.8	1250	0	0	0	330	450	42	2	0	0	40	20	0	2500	0	2000	0	0	0	4	0	0
743	48	3	1	80	178	2	2	21	7	13	1	29	1	8	0	148	4.6	5.9	95	209	67	404	1.3	15.3	57	2.3	3.1	1875	30	0	0	360	260	35	2	0	2	40	20	0	2500	0	2000	0	10	5	7	5	5
766	62	4	1	94	180	2	3	21	11	13	1	67	1	4	0	142	3	.9	48	36	27	171	1	14	30	3.3	.5	900	0	0	0	240	450	22	2	0	0	60	20	0	2000	0	1000	0	0	0	1	0	0
936	63	4	1	70	160	3	2	20	8	13	1	49	1	3	0	165	4.6	1.5	37.5	140	83	208	2	19	37	3	.6	1150	25	0	0	240	540	30	2	0	0	20	20	0	2000	0	1500	0	0	0	4	0	0
26	29	2	1	92	178	2	1	14	6	16	2	21	2	11	0	137	4.5	1.1	33	30	39	203	1.2	12	28	2.9	.5	1280	15	30	0	270	600	38	2	0	0	20	10	0	2000	0	1000	0	0	0	0	0	0
135	39	2	1	85	178	1	1	12	5	16	2	13	2	7	1	141	3.9	.6	7	40	50	220	1	12	30	3.7	.5	1150	0	0	0	200	660	30	2	0	0	20	10	0	2000	0	1000	0	0	0	0	0	0
265	64	4	1	90	175	2	1	12	5	2	1	34	2	4	0	150	3.5	1.6	16	28	13	171	1.3	12.6	37	3	.8	1200	45	0	0	330	150	40	2	0	0	10	10	0	2000	0	2000	0	0	0	1	0	0
559	17	1	1	59	168	1	1	22	5	18	1	9	1	5	1	155	3.4	.8	21	47	29	403	1.2	14	30	3.5	.3	820	30	40	0	180	360	25	2	0	0	10	10	0	500	0	500	0	0	0	0	0	0
828	38	2	1	110	180	4	1	16	5	16	1	25	1	2	0	143	3.6	.5	9	27	29	128	1	12	30	3.7	2.9	1350	0	15	0	270	540	50	2	0	0	40	20	0	2000	0	2000	0	0	0	0	0	0
83	49	3	2	49	151	4	1	7	6	6	2	17	2	7	1	141	2.7	3.7	104	830	390	401	2.3	20	33	3.2	.5	800	0	20	0	240	420	50	1	0	0	20	20	0	2000	0	1500	0	0	0	2	0	0
131	22	2	1	45	176	2	2	23	9	6	1	11	2	5	1	151	3.4	1.1	21	124	138	561	1.4	16	30	3.9	.5	800	10	0	0	280	180	23	2	0	0	20	20	0	2000	0	2000	0	0	1	0	0	0
218	53	3	2	65	162	2	1	8	6	11	2	51	1	1	0	143	5	.9	33	110	60	158	1.2	14	25	4	1.1	800	0	20	0	210	120	30	1	0	0	20	10	0	2000	0	1000	0	0	1	2	0	0
236	27	2	2	45	157	4	2	11	7	12	1	30	2	10	0	145	3.8	.9	14	22	28	212	1	13	27	3	1.3	1200	0	0	0	270	560	35	2	0	0	20	10	0	2000	0	1500	0	0	1	0	0	0
237	47	3	1	87	170	1	2	16	7	6	1	42	1	5	0	138	3.8	1.2	28	45	50	171	1.1	14	32	3	.7	1600	5	0	0	240	420	30	2	0	0	20	10	0	2000	0	2000	0	0	0	0	0	0
293	67	4	1	70	165	3	2	14	7	11	1	42	2	5	1	152	6.4	1.5	23	87	56	270	1.7	17	35	2.3	.5	950	25	40	0	360	720	50	2	0	0	20	20	0	3000	0	2000	0	0	3	5	5	0
312	47	3	1	95	183	4	2	18	8	6	3	56	1	1	1	144	3.2	1.1	35	39	33	197	1.1	12.7	32	3	.3	1200	10	0	0	270	420	40	2	0	0	5	5	1000	500	1000	500	0	0	0	0	0	0
326	32	2	1	74	168	1	1	11	5	6	1	16	2	8	0	149	4.5	.6	10	40	62	234	1.3	17	39	2.6	.8	800	0	0	0	360	520	47	2	0	0	20	20	0	2500	0	2000	0	0	0	0	0	0
332	26	2	1	43	173	3	2	10	6	6	1	14	2	6	0	143	4.2	1	20	50	42	421	1.65	16.5	28	4.2	1.5	900	0	0	0	210	510	35	2	0	0	5	5	1000	500	1000	500	0	0	0	0	0	0
337	25	2	1	68	165	2	3	17	10	4	1	34	1	9	0	136	4.3	.8	22	38	18	218	1.1	14.2	30	2.8	.3	1170	5	0	0	390	120	25	1	0	2	10	10	1500	1500	1500	1500	5	5	5	6	4	4
449	32	2	1	82	185	4	2	23	12	7	1	16	1	3	0	157	3.4	.8	21	36	41	151	1.1	14	30	3.6	1.7	1300	0	0	0	240	105	35	1	0	0	10	10	0	2000	0	2000	0	0	0	2	0	0
537	49	3	1	79	180	3	1	11	5	6	5	51	2	6	0	151	4.4	1.2	22	30	30	176	1.3	14	37	2.6	1.9	1220	20	0	0	300	420	40	2	0	0	40	20	0	2000	0	1000	0	0	1	5	3	0
545	47	3	2	75	157	2	3	23	10	7	3	43	1	2	0	158	3.5	1.6	30	390	107	296	1.7	16.5	30	3	.9	1260	5	5	0	210	360	35	2	0	0	40	20	0	2000	0	1000	0	0	0	0	0	0
577	50	3	1	60	155	2	2	17	7	6	3	46	1	5	0	139	3.4	4.9	63	24	17	157	1.26	14	36	2.1	.2	1650	0	0	0	210	60	25	2	0	0	20	20	0	2000	0	1500	0	0	0	2	0	0
579	56	3	1	70	169	2	2	18	9	7	3	66	2	6	0	145	3.5	1.2	35	63	49	132	1.36	15.7	32.4	3.5	.5	1250	0	0	0	240	600	40	1	0	0	40	20	0	2000	0	1500	0	0	0	0	0	0
653	45	3	2	60	163	2	1	6	5	11	3	41	2	4	0	167	3.5	1.3	22	30	26	190	1.3	14	35	3.5	.5	1570	40	0	0	180	420	39	2	0	0	30	20	0	2000	0	1000	0	0	0	3	0	0
658	58	3	1	85	175	4	1	11	5	6	3	55	1	2	0	146	3.2	1.6	11	29	34	170	1.2	13.9	30	4.7	1.2	1450	30	0	0	240	480	33	2	0	0	40	20	0	2000	0	2000	0	0	0	0	0	0
762	52	3	2	35	154	2	3	27	11	6	4	6	2	9	1	153	4.5	.7	15	21	14	340	1.1	13	26	3.8	.7	550	0	10	0	270	630	35	2	0	0	20	20	0	1000	0	1000	0	0	0	1	0	0
785	41	3	2	52	150	4	1	6	5	6	1	15	2	5	0	142	3.2	.6	25	26	46	215	1.3	15	29	3	.8	800	0	0	0	210	420	30	2	0	0	30	20	0	2000	0	1500	0	0	0	0	0	0
882	25	2	2	60	160	4	2	18	9	7	4	12	1	2	0	160	4.1	.9	39	21	16	451	1.7	14	30	2.8	.4	750	0	5	0	270	480	45	2	0	0	20	20	0	2000	0	2000	0	0	0	0	0	0
967	55	3	2	50	152	2	2	21	8	6	2	15	2	5	1	141	4.5	.9	16	153	253	143	1.1	14	35	2.8	.4	1650	5	5	0	270	660	33	2	0	0	20	10	0	2000	0	1000	0	0	1	2	0	0
997	29	2	1	70	175	4	1	16	6	7	2	24	1	6	1	165	4.6	1.4	26	115	100	143	1.31	15.2	25	3.1	.9	1520	10	0	0	240	600	40	1	0	0	10	10	0	2000	0	1000	0	0	0	0	0	0
1055	32	2	1	69	180	1	1	12	5	6	3	18	2	5	1	158	4.5	1.1	14	41	16	193	1.2	15	29	4	.5	800	0	0	0	240	360	35	2	0	0	10	10	0	2000	0	1000	0	0	0	0	0	0
1110	28	2	2	74	170	4	2	17	7	6	3	29	1	8	0	140	6	1	24	24	41	172	1.1	11	25	2.1	.9	1900	0	0	0	240	540	25	2	0	2	5	5	1000	1000	1500	500	0	2	0	4	0	2
1112	57	3	1	85	180	4	2	12	8	6	3	42	1	18	1	150	4.3	2.7	53	27	38		1.2	14.3	50	2.4	.5	1500	0	0	0	270	140	50	2	0	0	20	10	0	2000	0	2000	0	0	0	0	0	0
1134	48	3	1	77	165	2	1	8	5	6	1	48	2	2	0	150	4.8	.8	9	39	39	250	1.4	16	32	3.8	.4	950	0	20	0	420	210	53	1	0	0	20	10	0	3000	0	2500	0	0	1	2	0	0
1168	22	2	1	70	178	4	1	13	6	7	1	29	1	2	0	158	2.3	1.6	18	68	28	145	1.8	16	41	4	2.1	1100	5	20	0	270	520	40	1	0	0	20	10	0	2500	0	2000	0	0	0	0	0	0
1214	24	2	1	76	180	4	1	9	6	6	3	25	1	16	0	148	3.7	1.1	12	27	25	235	1.2	15	34	3.5	.7	1800	0	0	0	210	420	45	1	0	0	5	5	1500	500	500	500	0	0	0	0	0	0
1217	44	3	2	48	165	4	3	23	10	12	2	25	1	4	0	158	3.7	.9	15	24	26	142	1.1	13	28	2.5	.6	1300	0	0	0	270	510	30	2	0	0	20	10	0	2500	0	2000	0	0	2	3	5	0
1218	44	3	1	57	173	2	1	8	5	6	5	36	1	7	1	152	3	1.4	30	75	96	324	1.2	14	30	3.5	1.2	1550	10	0	0	180	540	35	2	0	0	20	10	0	2000	0	1000	0	0	0	0	0	0
81	56	3	1	62	161	2	2	17	9	9	3	55	2	6	0	154	3.5	.8	50	26	33	347	3.5	28	30	3.7	.7	1150	20	20	0	300	210	40	2	0	0	20	20	0	2000	0	1500	0	0	0	1	0	0
215	38	2	1	60	175	2	2	14	7	9	2	19	2	5	0	145	3.8	.7	16	83	59	76	1.17	15	29	3	1.7	850	30	0	0	270	540	55	2	0	0	20	20	0	2500	0	2000	0	0	0	0	0	0
253	63	4	2	45	150	2	1	7	5	9	1	49	2	8	0	140	4.5	1	30	23	25	258	1.4	15.5	41	2.5	.2	1200	0	0	0	180	570	35	2	0	0	5	5	1000	500	500	500	0	0	0	0	0	0
282	52	3	1	86	175	4	2	19	8	9	3	45	1	2	0	157	3.1	1.7	28	11	14	207	1.3	12	39	4.2	.2	1000	0	5	0	210	600	40	2	0	0	20	10	0	2000	0	1500	0	0	0	1	0	0
335	46	3	1	110	184	2	3	22	11	15	1	31	2	8	0	151	3.6	.7	17	31	43	230	1.4	14.7	31	3	.4	1100	0	0	0	330	510	43	2	0	0	5	5	0	2000	0	2000	0	0	0	0	0	0
509	53	3	2	65	161	2	3	28	12	9	1	41	1	8	1	138	5.6	5.2	80	108	45	377	1.3	15	34	3	1	1550	0	0	0	270	560	30	2	0	0	20	20	0	2000	0	1500	0	8	2	3	0	3
689	47	3	2	75	165	3	2	11	7	9	1	27	1	4	0	142	3.3	1.7	36	747	304	137	1.13	13	17	3.6	.7	1250	0	20	0	240	420	35	2	0	0	20	20	0	2000	0	2000	0	0	1	2	0	0
734	41	3	1	89	170	4	3	17	10	15	3	35	1	17	1	145	4.7	1.4	96	41	36	114	1.7	17	27	3.1	.7	1693	5	0	0	300	600	35	2	0	0	40	40	0	2500	0	2000	0	0	0	0	0	0
799	57	3	1	75	182	4	1	10	6	9	3	59	1	4	0	146	4.8	1.7	79	42	25	174	1.3	14.5	40	2.9	.1	1220	5	15	0	270	420	43	2	0	0	40	20	0	2000	0	2000	0	0	0	0	0	0
899	53	3	1	80	170	2	1	15	6	9	3	40	2	7	0	139	4.1	2.1	79	49	58	279	2.2	20	82	3.4	.5	1800	0	0	0	270	720	45	2	0	0	20	20	0	2000	0	1500	0	0	0	0	0	0
912	62	4	1	70	175	2	2	15	7	9	3	42	1	7	0	154	4.3	1.4	22	54	51	119	1.1	11.3	28	2.5	.6	1590	20	0	0	240	540	40	2	0	0	20	20	0	2000	0	2000	0	0	0	0	0	0
970	54	3	1	90	175	1	2	17	7	9	1	59	1	4	0	150	4.8	1.7	18	34	24	171	1.3	15.7	25.5	4.2	1.3	1050	0	0	0	270	180	35	2	0	0	20	10	0	2000	0	2000	0	0	0	0	0	0
1053	58	3	2	100	155	2	1	11	5	9	3	58	1	2	0	143	4.3	1	34	15	9	163	1.5	13.4	25	3	.46	1400	0	0	0	270	660	35	2	0	0	20	10	0	2000	0	2000	0	0	0	0	0	0
1126	47	3	1	70	170	2	3	16	10	9	3	42	1	2	0	139	3.7	.8	12	32	30	217	1	12.9	23	3	.3	1100	30	0	0	240	540	30	1	0	0	20	10	0	2000	0	2000	0	0	0	2	0	0
304	32	2	2	61	160	4	1	6	5	14	6	32	1	5	1	141	3.5	1.1	15	31	75	266	1.6	16	50	2.9	.6	1800	0	0	0	240	510	37	2	0	0	5	5	1500	500	1000	500	0	0	0	2	0	0
611	41	3	1	58	167	3	1	11	5	14	1	22	2	13	1	156	3.5	1.3	25	28	30	318	1.3	16	43	3.5	.5	1150	0	0	0	270	300	40	1	0	0	40	20	0	2000	0	2000	0	0	0	0	0	2
784	59	3	1	73	175	4	1	7	5	14	1	44	2	2	0	147	3.9	.9	15	39	75	128	1	13.5	33	2.8	.4	1500	30	0	0	300	480	35	2	0	0	20	20	0	2000	0	1000	0	0	0	0	0	0
977	32	2	2	57	155	2	2	19	9	10	1	16	1	6	0	136	3.8	.7	11	43	19	154	1.6	17	28	2.5	.8	1460	5	0	0	270	600	25	1	0	0	30	20	0	2000	0	2000	0	0	2	3	0	0
1259	62	4	2	67	152	1	1	6	5	14	1	60	1	2	0	150	4.1	.8	14	87	27	124	1.5	13	36	3.3	.7	1300	0	0	0	390	250	40	2	0	0	10	10	0	3000	0	3000	0	0	3	1	5	0
115	28	2	1	49	175	3	2	23	9	13	4	7	1	5	0	160	7	6.575	75	284	114	401	1.5	17	90	3	.6	600	0	10	0	180	480	23	2	0	0	5	5	1000	500	500	500	0	0	0	1	0	0
209	49	3	2	60	165	1	1	13	6	13	1	33	1	56	0	161	4.1	1.2	76	47	61	201	1.8	21	46	3	.8	1600	2	10	15	270	450	50	2	0	0	20	20	0	2000	0	2000	0	0	1	1	0	0
398	25	2	1	68	180	4	2	20	8	13	1	28	1	2	0	148	4.8	1.3	17	35	51	178	1.7	18	40	3.6	.9	1200	15	15	0	330	150	40	2	0	0	20	10	0	2000	0	1500	0	0	0	3	5	0
444	64	4	2	70	159	2	2	13	8	13	3	50	2	8	0	159	5.6	.9	11	104	81	248	1.4	16.7	38	3	1.8	1200	5	0	0	270	480	35	2	0	0	5	5	1500	500	1000	500	0	0	1	3	0	0
472	59	3	2	70	163	4	3	21	10	13	3	56	1	7	0	143	4.2	1.1	29	208	231	311	1	12.7	39	3	.7	1600	50	0	0	240	420	35	2	0	0	20	20	0	2000	0	2000	0	0	0	2	0	4
563	54	3	1	86	160	2	1	17	6	13	3	55	2	5	0	140	5.2	1.8	29	37	31	147	1.9	14.4	29	3.2	.5	1350	15	0	0	270	480	50	1	0	0	40	20	0	2000	0	2000	0	0	0	1	3	0
582	47	3	2	65	170	2	3	29	12	13	3	27	2	5	0	150	4.3	2	54	69	48	354	1.5	15	27	3.5	.7	1180	0	0	0	210	390	32	2	0	0	20	20	0	2000	0	1500	0	0	2	1	0	0
589	50	3	1	100	175	2	3	22	10	13	1	30	1	4	0	156	3.5	1.4	63	95	55	230	1	13	30	4.1	.4	1450	0	30	0	300	520	35	2	0	0	60	40	0	2000	0	2000	0	0	0	4	0	0
765	25	2	1	70	180	3	2	21	8	13	3	44	2	3	1	139	3.4	.7	36	34	27	200	1.5	16	26	3.2	.3	1300	0	0	0	270	360	30	2	0	0	40	20	0	2000	0	1000	0	0	0	0	0	0
841	46	3	1	76	176	2	2	17	7	13	1	29	2	2	0	158	2.8	3.2	37	297	212	153	1.4	16	23	2.5	.5	1100	0	0	0	300	200	45	2	0	0	20	20	0	2000	0	2000	0	0	0	0	0	0
844	56	3	1	65	161	1	2	21	9	13	3	54	2	5	0	152	3.7	2.8	37	39	12	130	1	13	36	2.7	.4	1200	0	0	0	240	150	30	2	0	0	20	10	0	2000	0	1000	0	0	0	0	0	0
1239	69	4	1	75	171	1	2	15	8	13	1	58	2	5	0	145	4.5	.9	5	48	29	202	1.3	15	34	4.5	.5	1100	0	10	0	270	420	47	2	0	0	20	10	0	2000	0	1000	0	0	0	3	0	0
21	63	4	1	85	183	1	2	16	8	2	3	67	2	4	1	155	3.5	.7	17	20	24	172	1.1	13	21	3.9	.7	1300	10	0	0	450	600	50	1	2	2	10	10	2500	500	3000	1000	0	2	5	10	3	3
106	49	3	1	90	170	3	1	13	5	2	1	41	1	3	0	141	4	1.3	15	72	24	164	1	12	37	2.7	.8	1180	0	0	0	270	210	35	2	0	0	20	10	0	2000	0	2000	0	0	2	0	0	0
231	63	4	1	83	176	2	2	14	7	2	3	59	1	5	0	150	4	1.6	45	43	12	209	1.1	14	28	4	.5	1150	5	0	0	330	450	50	2	0	0	5	5	1500	500	1500	500	0	0	1	1	0	0
248	68	4	1	75	175	3	3	16	10	5	1	62	1	7	0	128	2.8	1.7	19	56	30	164	1.2	14.5	40	3	.8	1250	20	0	0	180	630	32	2	0	0	20	10	0	2000	0	1000	0	0	2	1	0	0
379	56	3	2	80	160	1	2	20	9	2	1	32	1	9	1	155	4.5	.6	21	28	49	102	1	12	31	3.1	.5	1360	5	0	0	360	600	55	1	0	0	5	5	1500	500	1500	500	0	0	1	2	4	0
403	62	4	2	62	160	2	1	11	5	2	4	43	2	29	0	133	4	7.5	45	15	14	193	1.2	15	50	2.6	.5	1286	0	0	0	270	180	45	1	0	0	20	10	0	2000	0	2000	0	0	1	2	5	0
459	50	3	2	94	161	4	3	20	10	2	1	46	1	2	0	144	5.1	1.3	30	620	540	124	1.7	17.7	38	3	1.6	980	40	0	0	360	160	38	2	0	0	40	20	0	2000	0	2000	0	0	1	2	5	0
620	43	3	2	58	152	2	1	10	5	17	3	45	1	11	0	131	3.9	.9	29	28	36	248	1.2	12	26	2.7	.9	1490	0	0	0	180	600	30	2	0	0	20	10	0	1200	0	1300	0	0	0	0	0	0
711	25	2	1	65	170	1	1	12	5	16	2	22	2	2	0	143	4.3	2.2	50	426	400	133	1.8	19	30	3	1.4	950	0	0	0	210	570	35	2	0	0	20	20	0	2000	0	1000	0	0	0	0	0	0
1132	42	3	1	72	174	4	2	19	9	16	6	18	2	3	0	152	3.3	1.5	23	765	775	183	1.7	18	35	3.6	.57	950	10	0	0	240	640	50	1	0	0	20	10	0	2000	0	2000	0	0	0	0	0	0
1203	48	3	1	110	185	4	1	14	6	2	6	34	1	4	1	148	4.7	1.4	42	63	259	277	1.2	12.5	28	3.2	.5	2500	0	0	0	240	600	35	1	0	0	20	10	0	2000	0	2000	0	0	0	0	0	0
1216	19	1	1	70	175	2	1	20	5	16	1	39	1	2	0	149	3.1	1.1	45	74	56	354	1	13	26	3	.4	1600	10	20	0	240	180	30	2	0	0	20	10	0	2000	0	1000	0	0	0	1	0	0
10	55	3	2	52	155	4	3	28	14	7	3	57	2	4	0	144	3.7	1	37	25	16	292	1.6	16	36	4	2.3	1000	5	20	0	270	480	25	1	0	1	20	20	0	2500	0	2000	0	2	2	3	5	0
99	48	3	2	60	165	1	2	21	9	6	2	33	2	5	1	143	3.3	8.6	31	105	105	418	1.2	13	23	3.1	.4	1400	0	5	0	390	600	30	2	0	0	20	10	0	2000	0	2000	0	0	0	1	0	0
101	42	3	1	66	165	4	1	7	5	6	1	40	2	3	0	141	3.9	1.2	17	497	287	98	1.8	18	84	3.1	1.1	1400	10	0	0	360	600	30	2	0	0	5	5	1500	500	1000	500	0	0	0	0	0	0
121	41	3	1	70	183	1	1	13	5	8	1	30	1	6	0	144	4	1.24	26	182	597	357	1.4	14	32	2.6	.8	1300	0	0	0	320	480	40	1	0	0	20	20	0	2000	0	2000	0	0	0	0	0	0
175	31	2	2	60	175	1	1	11	5	6	1	28	1	7	0	148	4.6	1.1	54	75	10	212	1.4	16	30	3	.4	950	0	0	0	270	540	35	2	0	0	5	5	1500	500	1000	500	0	0	1	1	0	0
179	24	2	2	55	165	4	2	21	9	6	1	15	1	3	0	148	3.3	.6	8.2	27	50	528	1.7	16	33	3.5	1.6	1150	0	0	0	270	480	35	2	0	0	20	10	0	2000	0	2500	0	0	0	2	0	0
306	51	3	1	88	175	1	3	25	10	7	3	55	1	3	0	150	4	1.4	35	165	75	201	1.4	20	25	2.8	1	1000	0	0	0	180	420	28	2	0	0	20	10	0	2000	0	2000	0	0	0	0	5	0
341	56	3	2	70	165	4	1	8	5	6	1	48	1	4	0	150	4.3	1	23	32	21	169	1.4	17	27	2.5	.5	900	0	30	0	270	600	40	2	0	0	20	10	0	2000	0	2000	0	0	0	0	0	0
344	39	2	1	65	165	2	1	7	5	6	1	37	1	3	0	144	4.5	1.5	30	219	89	239	1.7	18	26	2.9	3.3	1300	5	10	0	270	540	35	2	0	0	20	10	0	2000	0	1000	0	0	0	0	0	0
389	38	2	2	96	172	1	2	27	9	7	1	54	1	13	0	148	3.7	1.8	69	103	141	253	1.4	15	23	2.4		1560	0	0	0	240	380	35	2	0	0	20	10	0	2000	0	2000	0	0	0	3	5	0
402	51	3	1	70	185	4	2	15	8	7	1	28	1	1	0	137	3.6	2	22	215	212	340	1.2	13	28	4	1.2	1300	30	20	0	270	75	30	2	0	0	5	5	1500	500	1500	500	0	0	1	3	0	0
447	38	2	2	60	163	3	1	10	6	6	6	26	1	5	0	156	4.3	1	20	45	25	120	1.1	13	30	3.2	.8	1300	5	20	0	270	510	35	1	0	0	20	10	0	2000	0	1500	0	0	0	0	0	0
454	48	3	1	58	160	2	1	14	6	6	1	9	1	14	1	147	3.2	1	42	47	72	413	1.04	15.3	28	3	.2	800	0	0	0	270	90	35	2	0	0	20	10	0	2000	0	1500	0	0	0	0	0	0
460	47	3	1	70	183		1	15	6	6	6	26	2	5	1	170	2.8	1.5	17	52	192	133	1.3	15	30	3		1300	20	0	0	330	480	20	2	0	0	40	10	0	2000	0	1000	0	0	1	2	5	0
489	21	2	1	60	170	4	2	17	8	6	1	24	1	28	0	152	3.6	3.9	47	63	10	302	1.3	14	32	3.5	.8	1060	20	30	0	300	420	55	2	0	0	20	10	0	2000	0	1500	0	0	0	0	0	0
508	25	2	1	58	169	3	1	6	5	6	1	16	1	15	0	160	3.9	1.2	18	44	64	155	1.4	18	38	3.5	.9	1345	0	0	0	210	540	22	2	0	0	20	20	0	2000	0	1000	0	0	0	0	0	0
527	27	2	1	51	170	2	1	11	5	6	1	35	2	10	0	135	4.2	.6	22	35	19	170	1.8	18	38	3.5	1	950	0	0	0	240	600	35	2	0	0	20	10	0	2000	0	1000	0	0	0	0	0	0
553	28	2	1	57	160	3	1	16	6	6	1	23	2	4	0	170	4	.9	12	60	35	53	1.4	15	51	2.6	.7	1100	30	0	0	180	420	30	2	0	0	40	20	0	2000	0	2000	0	0	0	0	0	0
595	41	3	2	70	165	2	2	13	7	6	1	29	1	5	0	152	3.2	1.4	45	47	23	151	1.7	17	35	3.2	.2	1500	0	30	0	180	420	25	2	0	0	40	20	0	2000	0	1000	0	0	0	1	0	0
632	19	1	1	60	170	2	1	6	5	6	1	23	1	5	0	145	5	1.1	33	647	381	147	1.2	13.7	37	3.5	.5	1765	0	0	0	240	480	35	2	0	0	20	20	0	2000	0	1000	0	0	0	0	0	0
654	37	2	2	78	175	4	2	15	7	6	1	16	1	1	0	137	3.1	1.2	16	50	17	260	1.5	16.4	34	2.5	.3	910	10	0	0	240	600	35	2	0	0	40	20	0	2000	0	1000	0	0	0	1	0	0
674	39	2	1	85	179	1	1	12	5	6	1	33	1	3	0	160	4	.8	30	48	22	150	1.79	20.7	32	3.6	.74	1200	20	0	0	300	480	35	2	0	0	20	20	0	2000	0	1000	0	0	0	0	0	0
683	17	1	2	55	160	4	3	28	13	7	1	24	1	2	0	149	3.7	.8	9	38	20	86	1.7	18	42	3.1	.5	1200	0	0	0	240	450	30	2	0	0	60	40	0	2000	0	1500	0	0	2	2	0	2
723	66	4	1	75	175	4	2	18	9	11	3	52	1	14	0	151	4.5	2	50	31	36	249	1.3	12.7	28	2.4	.6	1370	5	45	0	270	540	40	2	0	0	40	20	0	2000	0	2000	0	0	0	1	5	0
810	37	2	2	80	163	4	1	15	6	6	3	36	1	12	0	161	3.1	1.5	35	67	33	277	2.3	20	45	2.6	5	1500	10	0	0	240	420	35	2	0	0	30	20	0	2000	0	1500	0	0	1	0	0	0
897	35	2	1	70	178	2	1	14	6	6	1	42	1	4	0	140	4	1	36	123	23	111	1.2	20	38	3.5	.8	900	10	5	0	240	420	35	2	0	0	20	10	0	2000	0	1000	0	0	0	0	0	0
928	16	1	2	54	155	1	3	17	10	7	6	37	2	8	0	149	3.3	.9	18	47	34	74	1.3	15	30	3.7	1	1300	20	0	0	180	600	26	2	0	0	20	20	0	2000	0	1000	0	0	1	2	0	0
1069	39	2	1	75	172	1	1	8	5	6	6	19	2	2	1	138	3.2	1.4	45	93	128	92	1.6	18	30	3.2	1.4	800	0	0	0	280	420	36	2	0	0	20	10	0	2000	0	2000	0	0	0	0	0	0
1113	24	2	2	54	160	4	2	16	7	11	1	36	1	4	0	149	3.5	1	18	132	59	168	1.4	16	38	3.5	.8	1000	0	0	0	270	580	40	1	0	0	20	10	0	2000	0	1000	0	0	0	0	0	0
1116	25	2	1	67	178	4	2	12	8	6	1	30	1	3	0	175	3	1.3	25	228	162	168	1.4	17	25	3	.4	1300	0	0	0	300	420	30	2	0	0	20	10	0	2000	0	2000	0	0	0	0	0	0
1119	25	2	1	69	178	4	1	12	6	6	1	30	1	3	0	165	3	1.3	25	228	162	168	1.4	17	25	3	.4	1000	0	0	0	300	210	30	2	0	0	20	10	0	2000	0	2000	0	0	0	0	0	0
1122	27	2	1	68	174	2	2	16	8	7	3	46	2	5	0	155	3.8	1.3	25	25	31	155	1.3	13	37	2.8	.4	1400	0	0	0	210	480	32	2	0	0	20	10	0	2000	0	1000	0	0	0	2	0	0
1131	37	2	1	70	175	1	1	17	6	6	1	39	1	4	1	142	3.5	1.8	38	103	83	167	1.8	18	44	2.9	.7	1750	15	0	0	270	500	40	1	0	0	20	10	0	2000	0	2000	0	0	0	0	0	0
124	28	2	1	80	178		2	17	7	9	1	30	1	2	0	135	3.8	.8	36	47	49	240	1	12.5	26	3.2	.2	1370	0	0	0	240	400	30	2	0	0	10	10	0	2000	0	1500	0	0	0	0	0	0
136	57	3	1	95	180	1	1	12	5	9	1	53	1	8	0	153	2.5	1.5	25	78	13	224	2.4	21	40	2.8	.8	1250	0	0	0	210	480	40	2	0	0	40	20	0	2000	0	2000	0	0	0	0	0	0
181	53	3	1	80	170	4	3	20	10	9	3	56	1	11	0	145	3.5	.8	36	40	174	371	1	13.1	34	2.6	.2	1500	0	5	0	240	540	40	2	0	1	20	20	0	2000	0	2000	0	0	1	2	0	0
260	59	3	1	84	178	2	2	14	7	15	1	35	1	3	1	138	4.7	1.1	25	32	17	195	1	13	37	3	.5	1900	0	0	0	300	660	45	2	0	0	10	10	1500	500	1500	500	0	0	1	1	0	0
351	59	3	1	70	170	4	2	11	7	9	3	50	1	8	0	147	4.3	1.5	31	11	10	226	1.3	15	30	2.9	.8	1300	5	0	0	300	510	35	2	0	0	10	10	0	2000	0	2500	0	0	0	0	0	0
410	45	3	1	67	170	4	2	18	8	9	3	43	1	3	0	157	4.3	1.3	71	66	30	130	1.2	14	48	3	.6	1510	10	20	0	390	420	50	2	0	0	20	20	0	3000	0	2000	0	0	0	0	5	0
421	66	4	1	70	175	1	1	13	5	9	3	61	1	2	1	154	4.2	5.2	43	139	163	237	1.6	18	45	2.8	.7	1100	0	0	0	180	360	27	2	0	0	5	5	1500	500	1000	500	0	0	0	3	0	0
592	58	3	1	60	160	1	3	24	12	9	1	54	1	7	0	144	4	.7	53	18	13	159	1.3	15	36	4.2	.5	1100	0	0	0	180	600	38	2	0	0	40	40	0	2000	0	1000	0	0	0	2	5	0
630	62	4	1	73	170	2	1	10	5	9	1	50	2	7	0	135	3.5	.9	29	26	20	261	1.3	15	30	4	1	1500	0	0	0	240	400	45	1	0	0	20	10	0	2000	0	1000	0	0	0	0	0	0
739	63	4	2	70	165	4	2	17	8	9	1	49	1	2	0	140	3	1	14	41	21	139	1.68	17.7	38	4	1.8	813	0	0	0	330	180	35	2	0	0	40	20	0	2000	0	2000	0	0	0	1	0	4
760	55	3	1	80	180	4	1	12	5	9	3	60	2	2	0	130	2.7	.9	32	36	9	255	1.3	14	30	3	.7	1240	5	15	0	210	420	36	2	0	0	20	10	0	2000	0	1000	0	0	0	0	0	0
1164	47	3	1	73	178	2	1	14	5	9	2	37	1	3	1	150	2.8	1.3	21	92	110	142	1.3	14.5	36.8	3.1	1	1200	25	0	0	270	585	40	2	0	0	20	10	0	2000	0	1500	0	0	0	0	0	0
1166	64	4	1	60	160	2	3	31	12	15	3	63	2	3	0	150	4.2	2.3	47	28	22	313	1	13	30	3.6	1.1	1250	0	0	0	210	600	40	1	0	0	20	10	0	2000	0	1500	0	3	3	2	0	5
100	26	2	1	56	170	1	1	8	5	14	1	30	1	23	0	150	5	1	17	67	55	483	1.3	14.8	28	3	1	1100	5	0	0	360	540	40	2	0	0	5	5	1500	500	500	500	0	0	0	0	0	0
222	61	4	1	85	175	4	1	9	5	14	3	42	2	5	1	164	4	.8	15	32	12	198	1.3	16	25	3.7	.5	1000	0	0	0	270	570	40	2	0	0	10	10	0	2000	0	2000	0	0	0	0	0	0
276	60	3	1	80	175	4	1	10	5	14	3	70	1	2	0	144	4.4	2	35	81	53	156	1.3	17	38	3.5	1.2	1200	0	10	0	240	360	40	1	0	0	10	10	0	2000	0	1000	0	0	0	0	0	0
18	60	3	2	60	155	1	2	21	7	13	3	43	2	21	1	138	4.5	1.5	94	49	22	287	1.3	15	65	2.7	.8	1750	10	0	0	240	420	35	2	0	0	20	20	0	2000	0	2000	0	0	0	3	0	0
176	65	4	1	74	165	4	2	18	8	13	4	13	2	3	0	146	4.1	3.5	41	1272	900	495	1.6	20	26	2.5	.2	930	0	40	0	240	120	40	2	0	0	20	10	0	2000	0	1500	0	0	0	0	5	0
315	30	2	2	50	160	1	2	16	7	13	3	40	2	6	0	141	4.1	1	9	14	10	176	1.4	16	30	2.5	1	780	10	0	0	330	100	40	2	0	0	20	20	0	3000	0	2000	0	0	2	2	5	0
381	54	3	2	55	160	2	1	6	5	13	6	41	1	4	1	151	2.9	1.2	17	22	17	132	1	13	33	3	.7	1200	0	0	0	360	540	35	2	0	0	20	10	0	2000	0	2000	0	0	0	0	0	0
426	62	4	1	85	180	3	2	22	8	13	3	33	2	4	1	160	4.5	2.7	53	40	30	305	1.2	14	40	2.7	.9	900	0	0	0	270	540	50	1	0	0	20	10	0	2000	0	2000	0	0	0	0	3	0
539	63	4	1	85	170	1	2	16	5	13	3	61	1	3	0	158	4	1.3	46	65	37	204	1.6	16	30	2	.2	1250	0	0	0	330	540	45	2	0	0	40	20	0	2000	0	2000	0	0	0	1	0	0
566	28	2	2	64	155	4	1	18	6	13	1	36	2	18	0	146	4	1.5	30	13	10	218	1.3	13	29	3.5	.4	1370	15	5	0	180	540	30	2	0	0	40	20	0	2000	0	1500	0	0	0	0	0	0
605	34	2	1	58	155	1	2	21	8	13	1	15	2	2	0	142	4.1	.8	9	48	43	178	1.63	17	29	3	.6	900	0	0	0	180	60	38	2	0	0	20	10	0	1500	0	1000	0	0	0	0	0	0
669	60	3	2	71	162	1	3	19	9	13	4	57	1	5	0	147	3.6	.8	8	30	27	173	1.23	13.7	27	2.8	.8	1450	30	0	0	240	600	30	2	0	0	20	20	0	2000	0	2000	0	0	0	0	0	0
971	32	2	2	49	155	2	2	17	9	13	1	24	1	3	0	137	3.9	1	19	20	113	121	1.6	16	27	2.7	1	1250	5	10	0	400	600	45	2	0	0	20	10	0	3000	0	2000	0	1	3	1	0	5
1049	53	3	1	55	170	1	2	20	8	13	1	56	2	8	0	128	4.5	.5	20	22	22	264	1.2	14	25	3	.3	1200	0	0	0	240	480	25	2	0	0	10	10	0	2000	0	2000	0	0	0	0	0	0
1082	52	3	1	75	173	2	2	20	9	13	1	40	2	14	1	153	3.3	2.2	34	21	10	220	1.3	13.4	22	2	.5	1650	0	0	0	240	540	40	2	0	0	20	10	0	2000	0	1500	0	0	0	0	0	0
46	53	3	2	72	165	4	3	42	14	16	3	63	1	3	0	148	4.3	2	30	59	26	206	1.2	15	30	2.5	.4	900	10	5	0	240	400	36	2	0	0	5	5	1500	500	1000	500	0	0	0	2	0	0
128	57	3	1	90	170	4	1	14	10	2	3	60	2	3	0	146	3.7	1	25	42	38	228	1.3	14	28	3	.9	1200	10	0	0	220	540	25	2	0	0	20	10	0	2000	0	1000	0	0	0	2	0	0
217	52	3	1	90	185	1	2	14	7	2	1	58	1	3	0	152	4.9	3.9	52	270	60	270	1.2	14	25	3.5	.4	1450	0	0	0	270	390	48	2	0	0	20	20	0	2500	0	2000	0	0	1	2	0	0
636	31	2	2	70	170	4	1	10	6	16	3	40	2	14	0	148	3.3	1.5	24	88	217	313	1.3	14	31	3.2	1	950	0	0	0	240	550	40	2	0	0	40	20	0	2000	0	2000	0	0	0	0	0	0
907	27	2	1	65	175	4	1	16	6	16	1	40	1	12	0	157	4.7	1.5	37	86	248	271	1.3	16	26	3	.6	1550	0	0	0	210	660	30	2	0	0	20	20	0	2000	0	2000	0	0	0	0	0	0
50	53	3	2	53	157	3	1	7	5	6	1	48	1	2	0	154	4.4	.9	13	184	94	128	1.2	15	30	3	1.9	1250	0	0	0	270	360	35	2	0	0	20	10	0	2000	0	1500	0	0	0	0	0	0
92	23	2	1	75	180	4	1	15	6	6	5	28	1	2	1	160	3.8	1.1	17	58	55	353	1.6	17	39	3	1	1300	0	0	0	270	630	35	2	0	0	20	10	0	2500	0	2000	0	0	0	0	0	0
192	64	4	1	75	183	3	2	16	8	7	1	17	1	14	0	162	3.7	1.4	25	330	144	662	1.6	16	30	3	.4	1370	0	0	0	270	660	45	2	0	0	5	5	2000	500	1500	500	0	0	2	2	0	0
194	42	3	2	45	165	2	1	11	6	11	1	8	1	5	0	158	3	.9	18	25	34	267	1.2	15	31	3	.4	700	0	0	0	240	480	35	2	0	0	20	20	0	2000	0	2000	0	0	0	1	0	0
208	38	2	1	78	178	2	1	9	5	6	3	38	1	12	0	156	4.4	.9	7	53	62	224	1.4	17	30	3	1	1100	10	0	0	270	600	30	2	0	0	20	20	0	2000	0	2000	0	0	0	0	0	0
258	19	1	1	60	170	1	2	20	7	6	3	18	2	14	0	152	4.4	1	15	129	39	385	4.9	35	43	3	.5	950	0	0	5	330	420	43	2	0	0	5	5	1500	500	500	500	0	0	0	0	0	0
439	32	2	1	74	175	4	2	21	8	7	1	40	1	3	0	150	3.6	1.1	29	64	29	167	1	13	32	3	.5	1300	20	0	0	150	360	25	2	0	0	5	5	1500	500	1000	500	0	0	0	0	0	0
463	52	3	1	60	168	2	2	18	8	6	1	56	1	6	0	123	3.1	.7	17	35	17	151	.8	11	24	2.4	.3	1563	0	0	0	300	600	38	1	0	0	30	20	0	2000	0	2000	0	0	3	3	5	5
464	50	3	2	50	150	3	3	26	10	6	3	61	1	2	1	138	4.8	2	31	620	118	197	1.4	16.4	40	3.3	1.8	800	5	0	0	270	180	30	2	0	0	60	40	0	2000	0	1000	0	0	1	3	5	0
476	21	2	2	56	163	4	3	19	10	7	1	24	1	3	0	149	4.6	1.2	12	62	26	211	1.1	14	35	3.7	1.1	1145	0	0	0	270	420	35	2	0	0	40	20	0	2000	0	1000	0	0	1	3	5	0
480	15	1	2	54	169	1	2	20	9	7	1	16	1	2	1	141	5.4	1	20	108	106	142	1.6	25	60	3.8	.9	1100	10	0	0	300	480	32	2	0	0	40	20	0	2000	0	2000	0	0	0	1	0	0
492	30	2	1	64	175	2	1	17	6	6	5	28	1	2	1	142	5.5	1.6	16	270	94	96	3.9	28	42	2.8	.7	950	0	0	0	300	180	30	2	0	0	40	20	0	3000	0	3000	0	0	0	2	0	0
495	58	3	2	74	156	4	2	19	9	11	3	55	1	4	0	154	3.8	2	35	43	21	127	1	12.5	30	2.9	.7	1280	0	0	0	270	420	40	2	0	0	40	20	0	2000	0	2000	0	0	0	1	0	0
505	45	3	2	54	154	4	2	20	9	6	1	14	1	7	0	144	3.9	.6	20	110	140	332	1.18	12	32.5	3.2	1.17	1300	0	0	0	420	600	50	1	0	0	40	20	0	4000	0	2000	0	0	2	3	0	2
531	23	2	1	65	170	2	2	21	8	6	3	35	2	12	0	133	3.9	.6	10	66	35	390	1	13	33	3.6	1.1	1400	0	0	0	240	450	35	2	0	0	40	20	0	2000	0	1500	0	0	0	0	0	0
532	54	3	2	85	165	1	3	41	12	8	5	51	1	8	1	147	5.3	1.2	27	45	92	221	1.22	14	30	2.8	.8	1600	0	0	0	360	540	35	2	0	2	60	20	0	2000	0	1500	0	5	1	6	5	4
638	34	2	1	76	175	1	1	16	6	7	1	26	2	2	1	163	3.6	.7	16	83	45	174	1.7	14	32	3.2	.8	1000	0	0	0	180	300	30	2	0	0	20	20	0	2000	0	1000	0	0	0	0	0	0
656	43	3	2	83	165	2	2	19	8	7	3	45	2	10	0	143	3.1	1	34	138	144	389	1.2	14	24	2.8	.8	1530	0	0	0	210	420	30	2	0	0	40	20	0	2000	0	1500	0	0	0	0	0	0
719	53	3	2	60	160	2	2	13	8	6	3	56	2	2	0	141	3.5	1.8	35	23	30	295	1.4	15.8	28.6	3	.2	1060	30	0	0	240	90	36	1	0	0	40	20	0	2000	0	1000	0	0	0	2	0	0
884	25	2	1	59	155	1	2	16	7	6	1	20	1	8	0	132	4.1	.9	69	298	296	374	1.6	16.5	33	2.5	1.1	1380	10	20	0	210	300	30	2	0	0	20	20	0	2000	0	2000	0	0	0	0	0	0
1221	59	3	2	50	146	2	2	10	8	7	1	60	1	3	0	148	3.2	1.2	42	47	25	114	1	13	28	3.5	.9	1450	0	0	0	180	540	35	2	0	0	20	10	0	2000	0	1500	0	0	0	1	4	0
1243	28	2	1	50	169	1	1	16	6	6	1	20	2	7	1	139	4.5	.7	13	73	20	187	1	13	30	3.1	.6	1190	0	0	0	240	540	30	1	0	0	20	20	0	2000	0	2000	0	0	1	2	5	0
277	55	3	1	82	180	2	3	18	10	15	1	52	1	4	0	141	4.2	2.8	21	32	23	270	1.2	13	28	3.5	.4	1200	5	0	0	270	610	29	2	0	0	5	5	1500	500	500	500	0	0	0	2	5	0
445	53	3	1	72	170	4	1	13	6	9	5	50	2	2	1	135	4.9	.7	16	145	50	120	1.5	15.5	38	3.9	.7	1050	15	0	0	270	140	45	2	0	0	20	10	0	2000	0	1500	0	0	0	0	0	0
507	51	3	1	78	170	4	3	20	10	9	1	48	1	8	1	149	3.6	1.1	21	44	86	112	1.36	12.2	28	2.5	1.4	1560	35	0	0	300	600	35	2	0	1	60	20	0	2000	0	2000	0	0	0	2	0	0
557	48	3	2	55	155	1	2	23	9	9	1	22	2	8	0	139	3.3	.6	31	16	9	146	1.1	13	30	3.7	.4	970	15	0	0	180	300	25	2	0	0	40	20	0	1000	0	1000	0	0	0	2	0	0
623	54	3	2	55	158	2	1	10	5	9	1	32	1	1	1	146	3.4	1.6	19	108	66	156	2	19.6	41	2.4	1.5	1470	5	15	0	270	150	35	2	0	0	40	20	0	2000	0	2000	0	0	0	0	0	0
1253	58	3	1	90	171	2	3	18	11	9	3	66	1	3	0	147	4.4	2.7	18	15	25	181	1.3	14.9	30	3	.7	1600	10	0	0	270	420	35	2	0	0	30	30	0	3000	0	2000	0	0	1	2	5	0
418	23	2	2	68	165	2	1	6	5	14	3	64	1	9	1	156	3.3	1.3	52	271	95	306	1.1	14	37	3.6	1.3	1100	5	0	0	210	180	30	2	0	0	5	5	1500	500	500	500	0	0	0	1	0	0
450	21	2	1	90	170	2	1	7	5	14	3	20	2	3	0	159	4.3	1.6	33	164	55	463	1.4	15	30	3.5	.5	1600	5	0	0	300	480	50	2	0	0	5	5	0	2000	0	2500	0	0	0	0	0	0
913	38	2	2	55	155	2	2	8	6	14	1	28	1	5	0	136	3.8	.6	16	70	61	370	1.1	12	40	2.5	.6	900	5	10	0	240	240	30	2	0	0	10	10	0	2000	0	1500	0	0	0	0	0	0
1208	31	2	1	99	190	4	1	6	5	14	1	38	1	4	0	144	3.9	.9	22	57	50	140	1.2	14	24	3	.7	1650	20	0	0	330	540	55	1	0	0	5	5	0	3000	0	2500	0	0	0	1	0	0
471	58	3	1	90	178	4	2	20	7	13	3	51	1	21	0	145	4	1	30	12	19	312	1.2	11.3	51	3.8	1	2000	0	0	0	360	600	50	2	0	2	30	20	0	2000	0	2000	0	5	0	5	0	10
502	47	3	1	76	175	1	2	21	9	13	1	17	1	5	0	155	2.9	2.3	24	17	65	245	1.5	16	42	2.8	.9	1100	0	0	0	300	450	35	2	0	0	40	20	0	2000	0	2000	0	0	0	2	0	0
633	16	1	1	50	160	2	2	21	8	13	4	4.5	1	2	0	145	3.9	.5	15	78	38	160	1.2	14	28	3.5	.8	450	0	0	0	240	420	40	2	0	0	20	20	0	2000	0	1000	0	0	0	0	0	0
657	47	3	1	85	175	1	2	17	7	13	2	40	1	3	1	154	6	1.4	33	33	23	160	1.7	17	67	3.6	.6	1640	35	0	0	210	600	45	1	0	0	40	20	0	2000	0	2000	0	0	0	0	0	0
11	34	2	1	75	170	4	3	58	14	16	3	44	1	1	0	160	4.2	1.2	12	20	13	180	1	13	32	3.5	.7	1800	20	0	0	240	120	35	2	0	0	5	5	1500	500	500	500	0	0	2	4	2	0
178	59	3	1	79	174	2	2	15	7	2	3	48	1	9	0	140	4	1	30	99	82	229	1.3	13.3	24	3.2	2.3	1800	15	15	0	240	390	50	1	0	0	20	10	0	2000	0	1500	0	0	0	2	3	0
314	20	1	2	60	172	3	1	10	5	16	6	17	2	2	1	141	3.2	.9	8	20	21	178	1.2	14	35	3.5	.6	1050	0	0	0	270	450	33	2	0	0	20	10	0	2000	0	1000	0	0	1	1	0	0
697	27	2	1	72	185	1	2	19	8	16	1	36	1	4	0	144	3.6	.8	15	93	72	119	1.9	16		3.1	2.3	1100	15	0	0	210	120	35	2	0	0	40	20	0	2000	0	2000	0	0	0	0	0	0
881	24	2	1	70	180	3	2	19	7	17	4	59	2	10	0	136	3.5	.7	15	46	27	309	1.1	12	26	2.9	.6	1300	10	0	0	270	540	35	2	0	0	20	20	0	2000	0	1000	0	0	0	0	3	0
117	52	3	1	76	175	4	1	10	5	8	1	53	1	2	0	157	3.7	1	19	53	38	176	1.2	13	29	4.1	1.8	1300	0	0	0	240	240	60	1	0	0	20	10	0	2000	0	2000	0	0	0	0	0	0
171	36	2	2	65	168	1	2	13	9	6	1	39	1	2	0	160	4	1.3	18	85	42	255	1.4	16	30	3	.4	1700	0	0	0	330	600	50	2	0	0	30	20	0	2000	0	2000	0	0	1	3	5	0
183	52	3	2	50	155	1	1	11	5	7	3	67	2	5	0	141	3.5	1.8	24	54	13	223	1.4	14	43	2.6	.9	700	0	0	0	210	480	35	2	0	0	5	5	1500	500	500	500	0	0	0	1	0	0
286	38	2	1	68	180	3	2	22	9	6	1	29	2	4	0	140	3.3	1.6	34	121	218	158	1.2	15	30	2.5	.9	1140	10	0	0	180	540	25	2	0	0	20	10	0	2000	0	1000	0	0	0	0	0	0
429	36	2	1	75	180	3	1	11	5	6	1	22	1	2	0	150	5	1	23	60	81	101	1.26	16	34	3.2	.6	1100	0	0	0	360	420	34	2	0	0	5	5	2000	500	1000	500	0	0	0	0	0	0
468	33	2	1	80	171	1	2	16	7	7	3	22	1	13	0	150	3.8	.7	19	50	47	184	1.5	13.5	29	2.2	.5	1175	0	0	0	240	580	35	2	0	0	20	20	0	2000	0	1000	0	0	0	0	0	0
518	52	3	1	67	172	1	2	14	7	6	5	37	1	2	1	145	4	1.5	24	133	71	396	1.6	18	33	4.1	.4	1070	0	0	0	270	480	35	1	0	0	40	20	0	2000	0	2000	0	0	0	1	0	0
593	34	2	1	72	168	1	1	7	5	6	3	42	2	3	0	150	3.8	.9	17	25	45	523	1.5	17	27	3.5	1.8	1360	0	5	0	270	480	40	2	0	0	30	20	0	2000	0	2000	0	0	0	0	0	0
894	30	2	1	70	175	1	3	24	12	7	6	38	1	4	0	146	4.6	4.1	102	88	171	320	1.1	11.5	28	2.5	.5	1470	0	0	0	300	630	35	2	0	0	20	10	0	2000	0	1500	0	0	0	1	0	0
1063	42	3	2	75	165	1	3	25	11	8	4	35	2	1	1	155	3.1	1.7	14	971	761	327	1.7	18	30	3	.4	1400	15	10	0	270	240	35	2	0	0	30	20	0	3000	0	2000	0	0	2	1	4	0
1108	35	2	1	60	170	2	1	10	6	6	1	20	1	7	0	147	5.3	.9	25	80	40	98	1.2	14	40	2.7	.9	1340	0	0	0	180	480	40	2	0	0	20	10	0	2000	0	1000	0	0	0	0	0	0
187	39	2	2	68	170	4	2	14	7	9	1	45	1	3	0	160	3.1	3	45	84	56	226	1.5	16	30	3	.9	1400	5	0	0	240	600	38	2	0	0	20	10	0	2000	0	1000	0	0	0	1	0	0
712	60	3	1	67	163	4	1	9	6	9	3	60	1	1	0	137	3.7	1.4	20	25	13	282	1.3	14.5	28	3.5	1.1	1169	0	0	0	180	660	35	2	0	0	40	20	0	2000	0	1000	0	0	0	0	0	0
891	55	3	1	80	173	3	1	10	6	15	5	48	1	11	1	131	3.9	1	45	15	21	208	1.7	17	24	3.8	1	1450	30	30	0	360	420	50	1	0	0	20	20	0	2000	0	1500	0	0	0	0	0	0
1103	66	4	2	68	155	4	3	24	10	9	3	59	2	2	0	157	5.4	1.3	30	20	22	275	1.2	14	30	3	1	1300	10	0	0	210	400	45	2	0	0	20	10	0	2000	0	1500	0	0	1	1	0	0
156	21	2	1	75	180	1	2	17	7	14	4	37	2	3	1	172	2.7	1.1	25	22	45	109	1.6	19.6	33	3.2	.5	1300	0	0	0	240	600	50	1	0	0	20	20	0	2000	0	2000	0	0	0	0	0	0
1215	37	2	1	68	175	2	1	8	5	14	1	17	1	3	0	148	4.8	1.3	21	280	229	173	1.7	18	31	3	1.8	1400	3	0	0	210	480	35	2	0	0	20	10	0	2000	0	1500	0	0	0	0	0	0
214	45	3	1	62	172	4	3	38	15	13	3	57	2	2	1	148	3.8	2.1	64	100	105	210	1.3	13.7	28	3	1.4	1400	15	0	0	420	480	40	2	0	0	20	10	0	5000	0	5000	0	2	2	9	5	0
405	32	2	1	65	187	3	1	14	5	13	5	19	1	3	1	155	3.5	2	17	166	76	304	1.5	17	33	2.6	.8	1050	30	0	0	270	420	53	1	0	0	20	10	0	2000	0	2000	0	0	0	0	5	0
1093	34	2	2	60	154	4	2	17	8	13	1	17	1	2	0	134	3.6	1.5	55	46	32	130	1	12	30	4	1	1200	0	0	0	270	440	40	2	0	0	20	20	0	2000	0	2000	0	0	0	0	0	0
1152	70	4	1	90	170	1	2	16	7	13	3	56	1	4	0	146	4.1	1.3	33	87	52	222	1.27	14	27	2.9	.3	1300	0	0	0	180	420	30	2	0	0	20	10	0	2000	0	2000	0	0	0	0	0	0
583	28	2	1	100	180	1	3	35	14	1	1	54	2	4	1	146	3.9	1.4	38	11	63	224	1.13	17	25	2.7	.8	1245	15	5	0	240	450	30	2	0	0	40	40	0	2000	0	2000	0	0	0	1	7	3
462	39	2	1	88	181	4	1	14	5	6	1	24	1	63	0	150	3.7	1.1	17	61	17	341	1.2	14	53	3	.5	1450	0	0	0	210	120	25	2	0	0	20	20	0	2000	0	1000	0	0	0	1	5	0
565			2	80	165	2	1	8	5	6	1	32	1	8	0	139	4	1.2	14	39	18	128	1	13	33	2.8	1	1090	0	0	0	150	500	30	2	0	0	20	20	0	2000	0	1500	0	0	0	1	0	0
576	43	3	1	70	170	2	1	17	6	6	3	31	1	10	0	134	4.2	.5	20	123	76	302	1.15	13	33	2.8	4.7	1350	0	0	0	180	420	30	2	0	0	30	30	0	2000	0	1000	0	0	0	0	0	0
590	57	3	2	66	160	2	3	26	11	11	3	48	1	2	0	150	4.1	1	21	42	40	102	1.2	15	28	3.5	1	1700	35	0	0	330	180	30	2	0	0	20	20	0	2000	0	1000	5	0	0	2	5	0
618	35	2	2	50	158	3	1	6	5	6	3	30	1	2	0	149	3.4	1.4	30	19	17	116	1.3	16	24	2.4	1	870	5	0	0	240	360	30	2	0	0	20	10	0	2000	0	1000	0	0	0	1	0	0
664	53	3	1	76	171	3	2	18	9	9	3	47	2	3	0	147	3.2	1	20	18	7	323	1.3	15.5	27	4.3	1.5	1200	0	5	0	240	120	45	2	0	0	20	20	0	2000	0	1000	0	0	0	0	0	0
506	39	2	1	65	170	1	2	16	8	13	1	26	1	8	0	132	4.1	.9	58	116	94	130	1.27	14.7	32.5	2.4	.8	1450	35	0	0	270	630	40	2	0	1	40	20	0	2000	0	1000	0	0	0	2	0	2
574	65	4	2	70	160	2	2	17	8	13	3	57	2	2	0	151	3	.9	14	18	17	152	1.1	14	42	3.6	1.7	1080	0	20	0	210	420	45	1	0	0	40	20	0	2000	0	2000	0	0	1	1	0	0
753	28	2	2	46	157	4	2	15	9	13	1	25	1	3	0	138	3.4	.6	12	59	25	163	1.8	18	47	3.9	.64	970	0	0	0	210	360	30	2	0	0	40	20	0	2000	0	1000	0	0	0	1	0	0
1234	16	1	2	83	165	2	3	35	11	16	1	15	1	2	0	150	3.7	2.5	45	357	97	180	1.1	13.5	52	2.7	.8	1450	10	0	0	210	540	30	2	0	0	10	10	0	2000	0	1000	0	0	0	1	0	0
73	46	3	1	72	180	3	3	24	14	7	4	17	1	25	0	160	5	1	21	41	26	247	1.7	18.5	35	2.8	.4	1480	5	0	0	300	420	40	1	0	0	10	10	0	2000	0	1000	0	0	0	0	0	0
147	18	1	2	40	170	2	3	29	12	6	1	64	1	1	0	143	4.2	1.5	19	27	14	187	1.5	16.5	31	4.5	.5	1270	30	0	0	330	120	35	1	0	2	10	10	0	2000	0	3000	0	2	2	5	5	0
764	40	2	1	63	180	1	3	17	10	6	1	8	1	2	0	142	4.8	1	12	21	17	150	1.5	16	47	3.2	.5	750	0	0	10	270	160	40	1	0	0	40	20	0	2000	0	1000	0	0	1	1	0	0
591	57	3	2	64	170	1	2	34	9	15	1	49	1	30	1	139	3.3	.7	19	70	72	512	1.2	14	35	2.9	.7	1300	5	0	0	270	620	30	2	0	0	20	10	0	2000	0	1000	0	0	2	2	0	0
1233	60	3	1	75	170	1	1	12	5	9	3	57	1	2	0	147	3.2	.8	38	29	18	142	1.5	16	41	2.6	.4	1440	0	0	0	360	540	25	2	0	0	20	10	0	2000	0	1000	0	0	1	1	0	0
387	38	2	2	67	160	4	1	8	5	14	1	42	1	7	0	152	3.7	1.6	50	184	408	143	1.5	16	36	3.7	.2	1270	0	0	5	180	480	30	1	0	0	10	10	0	2000	0	1000	0	0	0	0	0	0
79	62	4	1	75	170	2	3	36	12	13	6	24	2	4	0	157	3.8	1	54	47	28	132	1.4	16	38	3.5	1.3	1450	0	0	0	270	420	20	2	0	1	5	5	0	1200	0	1300	0	2	2	3	5	0
1226	22	2	1	60	175	2	1	11	5	13	1	23	1	3	1	151	3.8	1.2	50	94	96	164	1.4	15.5	30	3.5	1.3	1000	0	0	0	210	480	35	2	0	0	5	5	1500	500	500	500	0	0	0	0	0	0
497	15	1	2	50	160	4	2	16	8	7	1	12	1	14	0	150	3.6	.9	10	22	11	150	1.5	18	45	3	.8	1300	5	20	0	210	450	35	1	0	0	20	20	0	2000	0	1000	0	0	0	0	0	0
560	41	3	1	60	160	1	1	14	5	6	3	45	1	25	1	136	4.5	5	66	35	81		1.3	14.3	41	2.6	1	1150	10	0	0	300	360	45	1	0	0	40	20	0	2000	0	2000	0	0	0	0	0	0
39	55	3	1	60	178	1	3	36	13	14	1	24	2	7	0	138	4	.6	6	140	62	138	1.2	13.5	35	2.8	.4	1400	0	0	0	240	420	35	1	0	1	10	10	0	2000	0	1500	0	0	2	2	0	5
202	62	4	1	65	165	1	2	20	8	13	3	61	2	1	0	148	4.5	1	11	37	28	218	1	13	30	5	.3	1150	0	0	0	270	60	30	2	0	0	20	10	0	2000	0	2500	0	0	2	1	0	0
1153	57	3	1	90	180	4	3	25	15	2	1	59	2	13	1	137	4.3	.5	17	67	48	584	1.4	16	42	2.2	.3	990	0	0	5	200	480	40	1	0	0	20	0	0	3000	0	1000	0	0	3	4	5	0
267	56	3	1	85	170	1	3	43	10	10	1	17	2	5	0	143	4.5	1	10	28	17	193	1	13	35	3.5	.8	1400	5	0	0	200	210	38	1	0	0	10	10	0	1000	0	700	0	2	0	2	5	0
1091	31	2	1	65	175	3	3	18	10	13	1	49	1	5	0	162	3	1	27	121	39	145	1.2	14	29	3.3	.3	1000	0	0	0	240	560	30	2	0	0	20	10	0	2000	0	1500	0	0	0	0	0	0
826	23	2	2	62	160	2	3	26	13	7	6	25	2	9	0	148	2.7	.7	22	88	53	183	1.4	15	38	2.1	.2	1000	35	0	0	240	660	30	2	0	0	20	20	0	2000	0	1500	0	0	0	1	3	0
432	58	3	1	80	175	2	2	24	9	14	1	32	1	1	0	140	3.2	1.8	24	20	44	89	1.4	18	30	2.5	.6	950	0	0	0	270	180	50	2	0	0	5	5	1000	500	500	500	0	0	3	1	5	0
1104	27	2	1	79	175	2	3	52	13	16	2	26	2	5	0	180	5	.8	16	81	22	77	1	12	28	3.7	.8	1050	0	0	0	330	450	35	2	0	0	20	20	0	3000	0	1500	0	0	0	2	0	0
1107	60	3	2	68	160	2	3	53	12	9	5	62	1	3	1	154	3.5	1.5	37	96	92	301	1.2	14	36	3.4	.8	950	0	0	0	300	150	45	2	0	1	30	20	0	2000	0	2000	0	2	2	3	5	0
[truncated: 81 more columns]
